# Supplementary material for: Pharmacological and dietary-supplement treatments for autism spectrum disorder: a systematic review and network meta-analysis
Source: Mol Autism. 2022 Mar 4;13:10. doi: 10.1186/s13229-022-00488-4 (PMC8896153; doi:10.1186/s13229-022-00488-4)
Supplement: Supplementary file 4 — Additional file 4. Table S1. League tables. [file 13229_2022_488_MOESM4_ESM.xlsx]

## Sheet: SCI children 
dimethylglycine	.	.	.	.	.	.	.	.	.	.	.	.	.	.	.	.	.	.	.	.	.	.	.	.	.	.	0.5125 [-0.1439; 1.1689]	.	.	.	.	.	.	.	.
0.0742 [-0.7455; 0.8939]	folinic acid	.	.	.	.	.	.	.	.	.	.	.	.	.	.	.	.	.	.	.	.	.	.	.	.	.	0.4383 [-0.0526; 0.9293]	.	.	.	.	.	.	.	.
0.1339 [-0.6576; 0.9255]	0.0598 [-0.6011; 0.7206]	tideglusib	.	.	.	.	.	.	.	.	.	.	.	.	.	.	.	.	.	.	.	.	.	.	.	.	0.3786 [-0.0638; 0.8209]	.	.	.	.	.	.	.	.
0.2074 [-0.4944; 0.9092]	0.1332 [-0.4170; 0.6835]	0.0735 [-0.4339; 0.5808]	risperidone	-0.1231 [-0.6340; 0.3879]	.	.	.	.	.	.	.	.	.	.	.	.	.	.	.	.	.	.	.	.	.	-0.0973 [-0.8135; 0.6189]	0.4324 [ 0.1349; 0.7299]	.	.	.	.	.	.	.	.
0.2472 [-0.4328; 0.9271]	0.1730 [-0.3491; 0.6950]	0.1132 [-0.3634; 0.5898]	0.0398 [-0.2408; 0.3203]	aripiprazole	.	.	.	.	.	.	.	.	.	.	.	.	.	.	.	.	.	.	.	.	.	.	0.2437 [ 0.0574; 0.4300]	.	.	.	.	.	.	.	.
0.0089 [-1.5210; 1.5388]	-0.0653 [-1.5318; 1.4012]	-0.1251 [-1.5761; 1.3259]	-0.1985 [-1.6026; 1.2055]	-0.2383 [-1.6315; 1.1550]	L1-79	.	.	.	.	.	.	.	.	.	.	.	.	.	.	.	.	.	.	.	.	.	0.5036 [-0.8783; 1.8855]	.	.	.	.	.	.	.	.
0.3011 [-0.3896; 0.9918]	0.2270 [-0.3090; 0.7629]	0.1672 [-0.3246; 0.6590]	0.0937 [-0.2348; 0.4223]	0.0540 [-0.2248; 0.3327]	0.2923 [-1.1063; 1.6908]	omega-3	.	.	.	.	.	.	.	.	.	.	.	.	.	.	.	.	0.3053 [-0.3062; 0.9168]	.	.	.	0.2160 [-0.0026; 0.4345]	.	.	.	.	.	.	.	.
0.1813 [-1.0348; 1.3974]	0.1071 [-1.0282; 1.2425]	0.0474 [-1.0679; 1.1626]	-0.0261 [-1.0795; 1.0273]	-0.0659 [-1.1049; 0.9731]	0.1724 [-1.5474; 1.8922]	-0.1198 [-1.1659; 0.9262]	cholesterol	.	.	.	.	.	.	.	.	.	.	.	.	.	.	.	.	.	.	.	0.3312 [-0.6925; 1.3549]	.	.	.	.	.	.	.	.
0.2996 [-0.4206; 1.0197]	0.2254 [-0.3480; 0.7987]	0.1656 [-0.3667; 0.6980]	0.0922 [-0.2944; 0.4787]	0.0524 [-0.2928; 0.3976]	0.2907 [-1.1226; 1.7040]	-0.0016 [-0.3675; 0.3643]	0.1183 [-0.9474; 1.1840]	probiotics	.	.	.	.	.	.	.	.	.	.	.	.	.	.	.	.	.	.	0.2129 [-0.0832; 0.5091]	.	.	.	.	.	.	.	.
0.3002 [-0.5756; 1.1759]	0.2260 [-0.5337; 0.9857]	0.1662 [-0.5630; 0.8955]	0.0928 [-0.5379; 0.7235]	0.0530 [-0.5533; 0.6593]	0.2913 [-1.2073; 1.7899]	-0.0010 [-0.6193; 0.6173]	0.1189 [-1.0576; 1.2954]	0.0006 [-0.6504; 0.6516]	sapropterin	.	.	.	.	.	.	.	.	.	.	.	.	.	.	.	.	.	0.2123 [-0.3674; 0.7921]	.	.	.	.	.	.	.	.
0.2993 [-0.6054; 1.2039]	0.2251 [-0.5677; 1.0179]	0.1653 [-0.5984; 0.9290]	0.0919 [-0.5784; 0.7621]	0.0521 [-0.5952; 0.6994]	0.2904 [-1.2252; 1.8061]	-0.0019 [-0.6605; 0.6567]	0.1180 [-1.0802; 1.3161]	-0.0003 [-0.6896; 0.6891]	-0.0009 [-0.8516; 0.8498]	whey-protein	.	.	.	.	.	.	.	.	.	.	.	.	.	.	.	.	0.2132 [-0.4093; 0.8357]	.	.	.	.	.	.	.	.
0.3566 [-0.3739; 1.0871]	0.2824 [-0.3040; 0.8687]	0.2226 [-0.3237; 0.7689]	0.1492 [-0.2564; 0.5547]	0.1094 [-0.2570; 0.4758]	0.3477 [-1.0709; 1.7663]	0.0554 [-0.3306; 0.4414]	0.1753 [-0.8975; 1.2480]	0.0570 [-0.3794; 0.4934]	0.0564 [-0.6061; 0.7189]	0.0573 [-0.6429; 0.7575]	arbaclofen	.	.	.	.	.	.	.	.	.	.	.	.	.	.	.	0.1559 [-0.1647; 0.4765]	.	.	.	.	.	.	.	.
0.3696 [-0.3243; 1.0635]	0.2954 [-0.2447; 0.8355]	0.2356 [-0.2607; 0.7319]	0.1622 [-0.1730; 0.4973]	0.1224 [-0.1642; 0.4090]	0.3607 [-1.0394; 1.7608]	0.0684 [-0.2428; 0.3796]	0.1883 [-0.8599; 1.2364]	0.0700 [-0.3019; 0.4419]	0.0694 [-0.5525; 0.6913]	0.0703 [-0.5917; 0.7322]	0.0130 [-0.3787; 0.4047]	bumetanide	.	.	.	.	.	.	.	.	.	.	.	.	.	.	0.1429 [-0.0821; 0.3679]	.	.	.	.	.	.	.	.
0.3654 [-0.4692; 1.2000]	0.2913 [-0.4206; 1.0031]	0.2315 [-0.4478; 0.9107]	0.1580 [-0.4142; 0.7302]	0.1183 [-0.4269; 0.6634]	0.3566 [-1.1183; 1.8315]	0.0643 [-0.4942; 0.6228]	0.1841 [-0.9620; 1.3303]	0.0659 [-0.5286; 0.6604]	0.0653 [-0.7105; 0.8410]	0.0662 [-0.7421; 0.8744]	0.0089 [-0.5981; 0.6159]	-0.0041 [-0.5666; 0.5583]	riluzole	.	.	.	.	.	.	.	.	.	.	.	.	.	0.1471 [-0.3684; 0.6625]	.	.	.	.	.	.	.	.
0.3291 [-0.9822; 1.6403]	0.2549 [-0.9819; 1.4916]	0.1951 [-1.0232; 1.4134]	0.1217 [-1.0403; 1.2836]	0.0819 [-1.0670; 1.2308]	0.3202 [-1.4682; 2.1085]	0.0279 [-1.1274; 1.1832]	0.1478 [-1.3808; 1.6763]	0.0295 [-1.1436; 1.2026]	0.0289 [-1.2457; 1.3035]	0.0298 [-1.2648; 1.3244]	-0.0275 [-1.2070; 1.1520]	-0.0405 [-1.1977; 1.1167]	-0.0364 [-1.2831; 1.2103]	tianeptine	.	.	.	.	.	.	.	.	.	.	.	.	0.1834 [-0.9517; 1.3186]	.	.	.	.	.	.	.	.
0.4053 [-0.4553; 1.2659]	0.3311 [-0.4110; 1.0733]	0.2714 [-0.4396; 0.9823]	0.1979 [-0.4116; 0.8074]	0.1582 [-0.4260; 0.7423]	0.3964 [-1.0933; 1.8862]	0.1042 [-0.4925; 0.7008]	0.2240 [-0.9412; 1.3893]	0.1058 [-0.5247; 0.7362]	0.1051 [-0.6985; 0.9088]	0.1060 [-0.7290; 0.9411]	0.0488 [-0.5935; 0.6911]	0.0358 [-0.5646; 0.6361]	0.0399 [-0.7187; 0.7985]	0.0763 [-1.1880; 1.3405]	vitamin-B12	.	.	.	.	.	.	.	.	.	.	.	0.1072 [-0.4494; 0.6638]	.	.	.	.	.	.	.	.
0.4217 [-0.3986; 1.2420]	0.3475 [-0.3475; 1.0425]	0.2877 [-0.3739; 0.9493]	0.2143 [-0.3368; 0.7654]	0.1745 [-0.3485; 0.6975]	0.4128 [-1.0541; 1.8797]	0.1205 [-0.4163; 0.6574]	0.2404 [-0.8954; 1.3762]	0.1221 [-0.4521; 0.6963]	0.1215 [-0.6389; 0.8818]	0.1224 [-0.6711; 0.9158]	0.0651 [-0.5221; 0.6523]	0.0521 [-0.4889; 0.5931]	0.0562 [-0.6563; 0.7688]	0.0926 [-1.1445; 1.3298]	0.0163 [-0.7265; 0.7592]	carnosine	.	.	.	.	.	.	.	.	.	.	0.0908 [-0.4011; 0.5828]	.	.	.	.	.	.	.	.
0.4313 [-0.3091; 1.1717]	0.3571 [-0.2415; 0.9557]	0.2974 [-0.2621; 0.8568]	0.2239 [-0.1992; 0.6470]	0.1842 [-0.2016; 0.5699]	0.4224 [-1.0013; 1.8461]	0.1302 [-0.2742; 0.5345]	0.2500 [-0.8295; 1.3295]	0.1318 [-0.3210; 0.5845]	0.1311 [-0.5422; 0.8045]	0.1320 [-0.5785; 0.8425]	0.0747 [-0.3944; 0.5439]	0.0617 [-0.3480; 0.4715]	0.0659 [-0.5530; 0.6847]	0.1023 [-1.0834; 1.2879]	0.0260 [-0.6275; 0.6795]	0.0096 [-0.5898; 0.6091]	lurasidone	.	.	.	.	.	.	.	.	.	0.0812 [-0.2613; 0.4237]	.	.	.	.	.	.	.	.
0.4506 [-0.2695; 1.1708]	0.3765 [-0.1970; 0.9499]	0.3167 [-0.2157; 0.8491]	0.2432 [-0.1434; 0.6299]	0.2035 [-0.1419; 0.5488]	0.4418 [-0.9716; 1.8551]	0.1495 [-0.2166; 0.5155]	0.2693 [-0.7964; 1.3351]	0.1511 [-0.2678; 0.5700]	0.1504 [-0.5006; 0.8015]	0.1513 [-0.5381; 0.8408]	0.0941 [-0.3425; 0.5306]	0.0811 [-0.2910; 0.4531]	0.0852 [-0.5094; 0.6797]	0.1216 [-1.0516; 1.2947]	0.0453 [-0.5852; 0.6758]	0.0290 [-0.5453; 0.6032]	0.0193 [-0.4335; 0.4722]	melatonin	.	.	.	.	.	.	.	.	0.0619 [-0.2344; 0.3582]	.	.	.	.	.	.	.	.
0.4609 [-0.2699; 1.1917]	0.3867 [-0.2000; 0.9734]	0.3270 [-0.2198; 0.8737]	0.2535 [-0.1526; 0.6596]	0.2137 [-0.1533; 0.5807]	0.4520 [-0.9667; 1.8708]	0.1598 [-0.2268; 0.5463]	0.2796 [-0.7933; 1.3525]	0.1613 [-0.2756; 0.5983]	0.1607 [-0.5021; 0.8235]	0.1616 [-0.5389; 0.8621]	0.1043 [-0.3495; 0.5582]	0.0913 [-0.3009; 0.4835]	0.0955 [-0.5119; 0.7028]	0.1318 [-1.0479; 1.3115]	0.0556 [-0.5871; 0.6982]	0.0392 [-0.5483; 0.6268]	0.0296 [-0.4400; 0.4991]	0.0103 [-0.4268; 0.4473]	citalopram	.	.	.	.	.	.	.	0.0516 [-0.2696; 0.3729]	.	.	.	.	.	.	.	.
0.4622 [-0.2460; 1.1704]	0.3880 [-0.1703; 0.9463]	0.3282 [-0.1879; 0.8443]	0.2548 [-0.1091; 0.6186]	0.2150 [-0.1046; 0.5346]	0.4533 [-0.9539; 1.8606]	0.1610 [-0.1808; 0.5029]	0.2809 [-0.7768; 1.3386]	0.1626 [-0.2353; 0.5606]	0.1620 [-0.4758; 0.7998]	0.1629 [-0.5140; 0.8398]	0.1056 [-0.3108; 0.5221]	0.0926 [-0.2557; 0.4409]	0.0968 [-0.4832; 0.6767]	0.1331 [-1.0327; 1.2990]	0.0569 [-0.5599; 0.6737]	0.0405 [-0.5187; 0.5997]	0.0309 [-0.4027; 0.4644]	0.0116 [-0.3865; 0.4096]	0.0013 [-0.4157; 0.4183]	atomoxetine	.	.	.	.	.	.	0.0503 [-0.2155; 0.3161]	.	.	.	.	.	.	.	.
0.4647 [-0.2676; 1.1970]	0.3905 [-0.1980; 0.9791]	0.3308 [-0.2179; 0.8794]	0.2573 [-0.1514; 0.6660]	0.2175 [-0.1524; 0.5875]	0.4558 [-0.9637; 1.8753]	0.1636 [-0.2258; 0.5529]	0.2834 [-0.7905; 1.3574]	0.1652 [-0.2742; 0.6045]	0.1645 [-0.4999; 0.8289]	0.1654 [-0.5366; 0.8675]	0.1081 [-0.3481; 0.5644]	0.0951 [-0.2998; 0.4901]	0.0993 [-0.5099; 0.7084]	0.1356 [-1.0450; 1.3163]	0.0594 [-0.5849; 0.7037]	0.0430 [-0.5463; 0.6324]	0.0334 [-0.4385; 0.5052]	0.0141 [-0.4254; 0.4536]	0.0038 [-0.4529; 0.4605]	0.0025 [-0.4170; 0.4221]	fluoxetine	.	.	.	.	.	0.0478 [-0.2768; 0.3724]	.	.	.	.	.	.	.	.
0.4724 [-0.3516; 1.2964]	0.3982 [-0.3012; 1.0976]	0.3384 [-0.3278; 1.0047]	0.2650 [-0.2917; 0.8216]	0.2252 [-0.3036; 0.7540]	0.4635 [-1.0054; 1.9325]	0.1712 [-0.3713; 0.7138]	0.2911 [-0.8474; 1.4296]	0.1728 [-0.4067; 0.7524]	0.1722 [-0.5922; 0.9366]	0.1731 [-0.6242; 0.9704]	0.1158 [-0.4766; 0.7082]	0.1028 [-0.4438; 0.6494]	0.1070 [-0.6099; 0.8238]	0.1433 [-1.0963; 1.3829]	0.0671 [-0.6799; 0.8140]	0.0507 [-0.6494; 0.7508]	0.0411 [-0.5634; 0.6456]	0.0218 [-0.5578; 0.6014]	0.0115 [-0.5813; 0.6042]	0.0102 [-0.5544; 0.5748]	0.0077 [-0.5869; 0.6022]	guanfacine	.	.	.	.	0.0401 [-0.4580; 0.5383]	.	.	.	.	.	.	.	.
0.4761 [-0.2653; 1.2176]	0.4020 [-0.1980; 1.0019]	0.3422 [-0.2187; 0.9031]	0.2687 [-0.1562; 0.6937]	0.2290 [-0.1588; 0.6167]	0.4673 [-0.9570; 1.8915]	0.1750 [-0.2046; 0.5545]	0.2948 [-0.7854; 1.3751]	0.1766 [-0.2779; 0.6311]	0.1759 [-0.4986; 0.8505]	0.1769 [-0.5348; 0.8885]	0.1196 [-0.3512; 0.5904]	0.1066 [-0.3051; 0.5183]	0.1107 [-0.5094; 0.7308]	0.1471 [-1.0393; 1.3334]	0.0708 [-0.5839; 0.7255]	0.0545 [-0.5463; 0.6552]	0.0448 [-0.4411; 0.5308]	0.0255 [-0.4291; 0.4801]	0.0152 [-0.4560; 0.4865]	0.0139 [-0.4214; 0.4493]	0.0114 [-0.4621; 0.4850]	0.0037 [-0.6021; 0.6096]	vitamin-D	.	.	.	0.1053 [-0.2602; 0.4708]	.	.	.	.	.	.	.	.
0.5256 [-0.3504; 1.4017]	0.4515 [-0.3086; 1.2115]	0.3917 [-0.3379; 1.1213]	0.3182 [-0.3129; 0.9494]	0.2785 [-0.3282; 0.8852]	0.5168 [-0.9820; 2.0155]	0.2245 [-0.3942; 0.8432]	0.3443 [-0.8323; 1.5210]	0.2261 [-0.4253; 0.8775]	0.2255 [-0.5947; 1.0456]	0.2264 [-0.6246; 1.0773]	0.1691 [-0.4938; 0.8319]	0.1561 [-0.4662; 0.7783]	0.1602 [-0.6159; 0.9363]	0.1966 [-1.0782; 1.4714]	0.1203 [-0.6837; 0.9243]	0.1040 [-0.6567; 0.8646]	0.0943 [-0.5794; 0.7680]	0.0750 [-0.5764; 0.7265]	0.0647 [-0.5984; 0.7279]	0.0635 [-0.5747; 0.7016]	0.0609 [-0.6039; 0.7257]	0.0533 [-0.7114; 0.8179]	0.0495 [-0.6254; 0.7244]	sertraline	.	.	-0.0131 [-0.5933; 0.5670]	.	.	.	.	.	.	.	.
0.5164 [-0.1726; 1.2055]	0.4423 [-0.0916; 0.9761]	0.3825 [-0.1070; 0.8720]	0.3090 [-0.0160; 0.6341]	0.2693 [-0.0053; 0.5439]	0.5076 [-0.8901; 1.9053]	0.2153 [-0.0849; 0.5155]	0.3351 [-0.7098; 1.3801]	0.2169 [-0.1459; 0.5797]	0.2163 [-0.4002; 0.8327]	0.2172 [-0.4397; 0.8740]	0.1599 [-0.2231; 0.5429]	0.1469 [-0.1606; 0.4544]	0.1510 [-0.4054; 0.7074]	0.1874 [-0.9669; 1.3417]	0.1111 [-0.4836; 0.7058]	0.0948 [-0.4400; 0.6295]	0.0851 [-0.3164; 0.4866]	0.0658 [-0.2971; 0.4287]	0.0555 [-0.3280; 0.4391]	0.0543 [-0.2843; 0.3928]	0.0517 [-0.3346; 0.4381]	0.0441 [-0.4964; 0.5845]	0.0403 [-0.3632; 0.4438]	-0.0092 [-0.6261; 0.6077]	oxytocin	.	-0.0039 [-0.2135; 0.2056]	.	.	.	.	.	.	.	.
0.5281 [-0.2110; 1.2672]	0.4539 [-0.1431; 1.0509]	0.3942 [-0.1636; 0.9519]	0.3207 [-0.0666; 0.7080]	0.2810 [-0.0981; 0.6600]	0.5192 [-0.9038; 1.9423]	0.2270 [-0.1750; 0.6289]	0.3468 [-0.7318; 1.4254]	0.2286 [-0.2221; 0.6792]	0.2279 [-0.4440; 0.8998]	0.2288 [-0.4803; 0.9380]	0.1715 [-0.2955; 0.6386]	0.1585 [-0.2489; 0.5660]	0.1627 [-0.4546; 0.7800]	0.1991 [-0.9858; 1.3839]	0.1228 [-0.5292; 0.7748]	0.1064 [-0.4914; 0.7043]	0.0968 [-0.3855; 0.5791]	0.0775 [-0.3732; 0.5282]	0.0672 [-0.4003; 0.5347]	0.0659 [-0.3654; 0.4972]	0.0634 [-0.4064; 0.5332]	0.0557 [-0.5472; 0.6586]	0.0520 [-0.4320; 0.5360]	0.0025 [-0.6698; 0.6747]	0.0117 [-0.3874; 0.4108]	memantine	-0.1329 [-0.5123; 0.2465]	.	.	.	.	.	.	.	.
0.5125 [-0.1439; 1.1689]	0.4383 [-0.0526; 0.9293]	0.3786 [-0.0638; 0.8209]	0.3051 [ 0.0567; 0.5535]	0.2653 [ 0.0879; 0.4428]	0.5036 [-0.8783; 1.8855]	0.2114 [-0.0036; 0.4263]	0.3312 [-0.6925; 1.3549]	0.2129 [-0.0832; 0.5091]	0.2123 [-0.3674; 0.7921]	0.2132 [-0.4093; 0.8357]	0.1559 [-0.1647; 0.4765]	0.1429 [-0.0821; 0.3679]	0.1471 [-0.3684; 0.6625]	0.1834 [-0.9517; 1.3186]	0.1072 [-0.4494; 0.6638]	0.0908 [-0.4011; 0.5828]	0.0812 [-0.2613; 0.4237]	0.0619 [-0.2344; 0.3582]	0.0516 [-0.2696; 0.3729]	0.0503 [-0.2155; 0.3161]	0.0478 [-0.2768; 0.3724]	0.0401 [-0.4580; 0.5383]	0.0364 [-0.3084; 0.3812]	-0.0131 [-0.5933; 0.5670]	-0.0039 [-0.2135; 0.2056]	-0.0156 [-0.3553; 0.3240]	placebo	0.1181 [-0.6857; 0.9219]	0.0433 [-0.2901; 0.3768]	0.0451 [-0.2584; 0.3486]	0.1588 [-0.6428; 0.9605]	0.1275 [-0.3065; 0.5616]	0.3039 [-0.4603; 1.0680]	0.3854 [-0.5191; 1.2899]	0.2081 [-0.1112; 0.5275]
0.6306 [-0.4071; 1.6684]	0.5564 [-0.3854; 1.4983]	0.4967 [-0.4208; 1.4141]	0.4232 [-0.4181; 1.2645]	0.3835 [-0.4397; 1.2066]	0.6217 [-0.9769; 2.2204]	0.3295 [-0.5025; 1.1615]	0.4493 [-0.8522; 1.7509]	0.3311 [-0.5255; 1.1877]	0.3304 [-0.6606; 1.3215]	0.3313 [-0.6853; 1.3480]	0.2741 [-0.5913; 1.1394]	0.2611 [-0.5736; 1.0957]	0.2652 [-0.6897; 1.2200]	0.3016 [-1.0893; 1.6925]	0.2253 [-0.7524; 1.2030]	0.2090 [-0.7334; 1.1513]	0.1993 [-0.6744; 1.0730]	0.1800 [-0.6767; 1.0366]	0.1697 [-0.6959; 1.0353]	0.1684 [-0.6782; 1.0150]	0.1659 [-0.7009; 1.0328]	0.1582 [-0.7874; 1.1039]	0.1545 [-0.7201; 1.0291]	0.1050 [-0.8863; 1.0963]	0.1142 [-0.7165; 0.9448]	0.1025 [-0.7701; 0.9751]	0.1181 [-0.6857; 0.9219]	lamotrigine	.	.	.	.	.	.	.
0.5558 [-0.1804; 1.2921]	0.4816 [-0.1119; 1.0751]	0.4219 [-0.1321; 0.9758]	0.3484 [-0.0674; 0.7642]	0.3087 [-0.0691; 0.6864]	0.5469 [-0.8746; 1.9685]	0.2547 [-0.1421; 0.6514]	0.3745 [-0.7021; 1.4512]	0.2563 [-0.1897; 0.7022]	0.2556 [-0.4132; 0.9244]	0.2565 [-0.4497; 0.9627]	0.1992 [-0.2633; 0.6618]	0.1862 [-0.2160; 0.5885]	0.1904 [-0.4235; 0.8043]	0.2268 [-0.9563; 1.4098]	0.1505 [-0.4983; 0.7993]	0.1341 [-0.4602; 0.7285]	0.1245 [-0.3535; 0.6025]	0.1052 [-0.3409; 0.5513]	0.0949 [-0.3681; 0.5580]	0.0936 [-0.3328; 0.5201]	0.0911 [-0.3742; 0.5565]	0.0834 [-0.5160; 0.6829]	0.0797 [-0.4000; 0.5593]	0.0302 [-0.6390; 0.6993]	0.0394 [-0.3545; 0.4332]	0.0277 [-0.4483; 0.5037]	0.0433 [-0.2901; 0.3768]	-0.0748 [-0.9450; 0.7954]	buspirone	.	.	.	.	.	.
0.5576 [-0.1656; 1.2808]	0.4834 [-0.0938; 1.0606]	0.4236 [-0.1128; 0.9601]	0.3502 [-0.0420; 0.7424]	0.3104 [-0.0411; 0.6620]	0.5487 [-0.8661; 1.9636]	0.2564 [-0.1155; 0.6284]	0.3763 [-0.6915; 1.4441]	0.2580 [-0.1660; 0.6821]	0.2574 [-0.3970; 0.9118]	0.2583 [-0.4343; 0.9509]	0.2010 [-0.2404; 0.6425]	0.1880 [-0.1898; 0.5658]	0.1921 [-0.4060; 0.7903]	0.2285 [-0.9465; 1.4035]	0.1523 [-0.4817; 0.7862]	0.1359 [-0.4421; 0.7140]	0.1263 [-0.3313; 0.5839]	0.1070 [-0.3172; 0.5311]	0.0967 [-0.3453; 0.5386]	0.0954 [-0.3081; 0.4989]	0.0929 [-0.3515; 0.5373]	0.0852 [-0.4981; 0.6685]	0.0815 [-0.3779; 0.5408]	0.0319 [-0.6228; 0.6867]	0.0411 [-0.3277; 0.4100]	0.0295 [-0.4260; 0.4850]	0.0451 [-0.2584; 0.3486]	-0.0730 [-0.9322; 0.7861]	0.0018 [-0.4491; 0.4527]	balovaptan	.	.	.	.	.
0.6713 [-0.3648; 1.7074]	0.5972 [-0.3429; 1.5372]	0.5374 [-0.3782; 1.4530]	0.4639 [-0.3753; 1.3032]	0.4242 [-0.3969; 1.2452]	0.6625 [-0.9351; 2.2601]	0.3702 [-0.4598; 1.2002]	0.4900 [-0.8102; 1.7903]	0.3718 [-0.4828; 1.2264]	0.3712 [-0.6182; 1.3605]	0.3721 [-0.6429; 1.3870]	0.3148 [-0.5486; 1.1782]	0.3018 [-0.5309; 1.1344]	0.3059 [-0.6472; 1.2590]	0.3423 [-1.0474; 1.7319]	0.2660 [-0.7099; 1.2419]	0.2497 [-0.6909; 1.1902]	0.2400 [-0.6317; 1.1118]	0.2207 [-0.6340; 1.0754]	0.2104 [-0.6532; 1.0741]	0.2091 [-0.6354; 1.0537]	0.2066 [-0.6582; 1.0715]	0.1989 [-0.7449; 1.1428]	0.1952 [-0.6775; 1.0679]	0.1457 [-0.8439; 1.1353]	0.1549 [-0.6737; 0.9835]	0.1432 [-0.7274; 1.0139]	0.1588 [-0.6428; 0.9605]	0.0407 [-1.0945; 1.1759]	0.1155 [-0.7527; 0.9838]	0.1138 [-0.7434; 0.9709]	sulforaphane	.	.	.	.
0.6400 [-0.1469; 1.4269]	0.5658 [-0.0895; 1.2212]	0.5061 [-0.1137; 1.1258]	0.4326 [-0.0675; 0.9327]	0.3929 [-0.0760; 0.8618]	0.6311 [-0.8173; 2.0796]	0.3389 [-0.1455; 0.8232]	0.4587 [-0.6532; 1.5707]	0.3405 [-0.1850; 0.8659]	0.3398 [-0.3844; 1.0640]	0.3407 [-0.4182; 1.0996]	0.2835 [-0.2561; 0.8230]	0.2705 [-0.2184; 0.7593]	0.2746 [-0.3993; 0.9484]	0.3110 [-0.9043; 1.5262]	0.2347 [-0.4711; 0.9405]	0.2184 [-0.4377; 0.8744]	0.2087 [-0.3442; 0.7616]	0.1894 [-0.3361; 0.7149]	0.1791 [-0.3609; 0.7191]	0.1778 [-0.3311; 0.6868]	0.1753 [-0.3667; 0.7173]	0.1676 [-0.4931; 0.8283]	0.1639 [-0.3904; 0.7182]	0.1144 [-0.6102; 0.8389]	0.1236 [-0.3584; 0.6056]	0.1119 [-0.4392; 0.6630]	0.1275 [-0.3065; 0.5616]	0.0094 [-0.9041; 0.9229]	0.0842 [-0.4631; 0.6315]	0.0824 [-0.4472; 0.6121]	-0.0313 [-0.9429; 0.8803]	donepezil	.	.	.
0.8164 [-0.1910; 1.8237]	0.7422 [-0.1661; 1.6504]	0.6824 [-0.2005; 1.5654]	0.6090 [-0.1946; 1.4125]	0.5692 [-0.2153; 1.3537]	0.8075 [-0.7716; 2.3866]	0.5152 [-0.2786; 1.3090]	0.6351 [-0.6424; 1.9125]	0.5168 [-0.3027; 1.3363]	0.5162 [-0.4430; 1.4753]	0.5171 [-0.4685; 1.5027]	0.4598 [-0.3689; 1.2885]	0.4468 [-0.3498; 1.2434]	0.4509 [-0.4708; 1.3727]	0.4873 [-0.8811; 1.8557]	0.4110 [-0.5343; 1.3564]	0.3947 [-0.5141; 1.3035]	0.3850 [-0.4523; 1.2224]	0.3657 [-0.4538; 1.1853]	0.3555 [-0.4735; 1.1844]	0.3542 [-0.4549; 1.1632]	0.3516 [-0.4786; 1.1819]	0.3440 [-0.5682; 1.2561]	0.3402 [-0.4981; 1.1785]	0.2907 [-0.6687; 1.2501]	0.2999 [-0.4925; 1.0923]	0.2882 [-0.5480; 1.1245]	0.3039 [-0.4603; 1.0680]	0.1857 [-0.9233; 1.2948]	0.2605 [-0.5732; 1.0943]	0.2588 [-0.5634; 1.0810]	0.1450 [-0.9625; 1.2525]	0.1763 [-0.7025; 1.0551]	simvastatin	.	.
0.8979 [-0.2197; 2.0155]	0.8237 [-0.2054; 1.8529]	0.7640 [-0.2429; 1.7708]	0.6905 [-0.2475; 1.6285]	0.6507 [-0.2710; 1.5725]	0.8890 [-0.7626; 2.5406]	0.5968 [-0.3329; 1.5264]	0.7166 [-0.6494; 2.0826]	0.5983 [-0.3534; 1.5501]	0.5977 [-0.4766; 1.6720]	0.5986 [-0.4994; 1.6966]	0.5413 [-0.4183; 1.5009]	0.5283 [-0.4037; 1.4604]	0.5325 [-0.5086; 1.5735]	0.5688 [-0.8826; 2.0202]	0.4926 [-0.5694; 1.5546]	0.4762 [-0.5534; 1.5058]	0.4666 [-0.5006; 1.4337]	0.4473 [-0.5045; 1.3990]	0.4370 [-0.5228; 1.3968]	0.4357 [-0.5070; 1.3784]	0.4332 [-0.5278; 1.3941]	0.4255 [-0.6071; 1.4581]	0.4218 [-0.5462; 1.3897]	0.3723 [-0.7023; 1.4468]	0.3815 [-0.5470; 1.3099]	0.3698 [-0.5964; 1.3359]	0.3854 [-0.5191; 1.2899]	0.2673 [-0.9427; 1.4773]	0.3421 [-0.6219; 1.3061]	0.3403 [-0.6137; 1.2944]	0.2266 [-0.9820; 1.4352]	0.2579 [-0.7453; 1.2611]	0.0815 [-1.1025; 1.2656]	mecamylamine	.
0.7206 [-0.0093; 1.4506]	0.6465 [ 0.0608; 1.2322]	0.5867 [ 0.0411; 1.1323]	0.5132 [ 0.1086; 0.9178]	0.4735 [ 0.1081; 0.8388]	0.7118 [-0.7066; 2.1301]	0.4195 [ 0.0345; 0.8045]	0.5393 [-0.5330; 1.6117]	0.4211 [-0.0145; 0.8566]	0.4205 [-0.2414; 1.0823]	0.4214 [-0.2783; 1.1210]	0.3641 [-0.0884; 0.8166]	0.3511 [-0.0396; 0.7417]	0.3552 [-0.2512; 0.9616]	0.3916 [-0.7876; 1.5708]	0.3153 [-0.3264; 0.9570]	0.2990 [-0.2876; 0.8855]	0.2893 [-0.1790; 0.7576]	0.2700 [-0.1656; 0.7057]	0.2597 [-0.1932; 0.7127]	0.2584 [-0.1571; 0.6740]	0.2559 [-0.1994; 0.7113]	0.2482 [-0.3435; 0.8400]	0.2445 [-0.2255; 0.7145]	0.1950 [-0.4673; 0.8573]	0.2042 [-0.1778; 0.5862]	0.1925 [-0.2737; 0.6587]	0.2081 [-0.1112; 0.5275]	0.0900 [-0.7749; 0.9549]	0.1648 [-0.2969; 0.6265]	0.1631 [-0.2775; 0.6036]	0.0493 [-0.8136; 0.9122]	0.0806 [-0.4583; 0.6195]	-0.0957 [-0.9239; 0.7325]	-0.1773 [-1.1365; 0.7819]	n-acetylcysteine

## Sheet: SCI adults
sulforaphane	.	.	0.2716 [-0.3380; 0.8812]
0.2137 [-0.5579; 0.9853]	balovaptan	.	0.0579 [-0.4152; 0.5310]
0.2640 [-0.4850; 1.0130]	0.0503 [-0.5926; 0.6931]	oxytocin	0.0076 [-0.4276; 0.4428]
0.2716 [-0.3380; 0.8812]	0.0579 [-0.4152; 0.5310]	0.0076 [-0.4276; 0.4428]	placebo

## Sheet: RRBI children 
valproate	.	.	.	.	.	.	.	.	.	.	.	.	.	.	.	.	.	.	.	.	.	.	.	1.3261 [-0.0255; 2.6777]	.	.	.	.	.
0.7304 [-0.6555; 2.1162]	risperidone	.	0.0830 [-0.4893; 0.6553]	.	.	.	0.1264 [-0.6353; 0.8881]	.	.	.	.	.	.	.	.	.	.	.	.	.	.	.	.	0.6075 [ 0.2547; 0.9604]	.	.	.	.	.
0.4610 [-1.3083; 2.2303]	-0.2694 [-1.4514; 0.9127]	L1-79	.	.	.	.	.	.	.	.	.	.	.	.	.	.	.	.	.	.	.	.	.	0.8651 [-0.2766; 2.0068]	.	.	.	.	.
0.8444 [-0.5245; 2.2133]	0.1140 [-0.2250; 0.4530]	0.3834 [-0.7788; 1.5455]	aripiprazole	.	.	.	.	.	.	.	.	.	.	.	.	.	.	.	.	.	.	.	.	0.4768 [ 0.2477; 0.7059]	.	.	.	.	.
0.8346 [-0.5525; 2.2216]	0.1042 [-0.3326; 0.5410]	0.3736 [-0.8099; 1.5570]	-0.0098 [-0.3894; 0.3698]	atomoxetine	.	.	.	.	.	.	.	.	.	.	.	.	.	.	.	.	.	.	.	0.4915 [ 0.1800; 0.8031]	.	.	.	.	.
0.7811 [-0.6857; 2.2480]	0.0508 [-0.5962; 0.6977]	0.3201 [-0.9559; 1.5962]	-0.0632 [-0.6730; 0.5465]	-0.0535 [-0.7029; 0.5960]	guanfacine	.	.	.	.	.	.	.	.	.	.	.	.	.	.	.	.	.	.	0.5450 [-0.0249; 1.1149]	.	.	.	.	.
0.8254 [-0.6663; 2.3172]	0.0951 [-0.6065; 0.7966]	0.3644 [-0.9402; 1.6690]	-0.0189 [-0.6864; 0.6485]	-0.0091 [-0.7130; 0.6948]	0.0443 [-0.8061; 0.8947]	folinic acid	.	.	.	.	.	.	.	.	.	.	.	.	.	.	.	.	.	0.5007 [-0.1305; 1.1319]	.	.	.	.	.
0.8567 [-0.7247; 2.4381]	0.1264 [-0.6353; 0.8881]	0.3957 [-1.0105; 1.8020]	0.0124 [-0.8214; 0.8461]	0.0222 [-0.8559; 0.9002]	0.0756 [-0.9237; 1.0750]	0.0313 [-1.0043; 1.0668]	memantine	.	.	.	.	.	.	.	.	.	.	.	.	.	.	.	.	.	.	.	.	.	.
0.9722 [-0.4049; 2.3493]	0.2418 [-0.1622; 0.6459]	0.5112 [-0.6606; 1.6830]	0.1278 [-0.2135; 0.4692]	0.1376 [-0.2705; 0.5457]	0.1911 [-0.4368; 0.8190]	0.1468 [-0.5373; 0.8308]	0.1155 [-0.7468; 0.9777]	bumetanide	.	.	.	.	.	.	.	.	.	.	.	.	.	.	.	0.3539 [ 0.0903; 0.6175]	.	.	.	.	.
0.9956 [-0.4496; 2.4407]	0.2652 [-0.3310; 0.8614]	0.5346 [-0.7165; 1.7856]	0.1512 [-0.4044; 0.7068]	0.1610 [-0.4379; 0.7599]	0.2145 [-0.5513; 0.9802]	0.1701 [-0.6423; 0.9826]	0.1389 [-0.8284; 1.1061]	0.0234 [-0.5521; 0.5988]	tideglusib	.	.	.	.	.	.	.	.	.	.	.	.	.	.	0.3305 [-0.1810; 0.8421]	.	.	.	.	.
1.0059 [-0.4882; 2.5000]	0.2755 [-0.4311; 0.9821]	0.5449 [-0.7624; 1.8522]	0.1615 [-0.5112; 0.8343]	0.1713 [-0.5376; 0.8803]	0.2248 [-0.6298; 1.0793]	0.1805 [-0.7162; 1.0771]	0.1492 [-0.8898; 1.1882]	0.0337 [-0.6555; 0.7229]	0.0103 [-0.8065; 0.8271]	sapropterin	.	.	.	.	.	.	.	.	.	.	.	.	.	0.3202 [-0.3166; 0.9570]	.	.	.	.	.
1.1078 [-0.3771; 2.5927]	0.3774 [-0.3095; 1.0643]	0.6468 [-0.6500; 1.9435]	0.2634 [-0.3886; 0.9154]	0.2732 [-0.4161; 0.9625]	0.3266 [-0.5117; 1.1650]	0.2823 [-0.5989; 1.1635]	0.2510 [-0.7747; 1.2767]	0.1356 [-0.5335; 0.8046]	0.1122 [-0.6877; 0.9120]	0.1019 [-0.7834; 0.9871]	vitamin-B12	.	.	.	.	.	.	.	.	.	.	.	.	0.2184 [-0.3965; 0.8333]	.	.	.	.	.
1.1675 [-0.2220; 2.5570]	0.4371 [-0.0076; 0.8818]	0.7065 [-0.4799; 1.8929]	0.3231 [-0.0655; 0.7117]	0.3329 [-0.1155; 0.7813]	0.3864 [-0.2684; 1.0411]	0.3420 [-0.3668; 1.0508]	0.3107 [-0.5713; 1.1927]	0.1953 [-0.2212; 0.6118]	0.1719 [-0.4328; 0.7766]	0.1616 [-0.5522; 0.8754]	0.0597 [-0.6346; 0.7540]	vitamin-D	-0.0000 [-0.6603; 0.6603]	.	.	.	.	.	.	.	.	.	.	0.1296 [-0.2058; 0.4650]	.	.	.	.	.
1.1718 [-0.2016; 2.5451]	0.4414 [ 0.0501; 0.8327]	0.7107 [-0.4567; 1.8782]	0.3274 [ 0.0012; 0.6536]	0.3372 [-0.0583; 0.7327]	0.3906 [-0.2291; 1.0104]	0.3463 [-0.3303; 1.0229]	0.3150 [-0.5413; 1.1714]	0.1996 [-0.1594; 0.5585]	0.1762 [-0.3904; 0.7427]	0.1659 [-0.5160; 0.8477]	0.0640 [-0.5974; 0.7254]	0.0043 [-0.3743; 0.3829]	omega-3	.	.	.	.	.	.	.	.	.	.	0.1391 [-0.1095; 0.3878]	.	.	.	.	.
1.2407 [-0.1372; 2.6186]	0.5103 [ 0.1035; 0.9172]	0.7797 [-0.3930; 1.9524]	0.3963 [ 0.0517; 0.7410]	0.4061 [-0.0047; 0.8170]	0.4596 [-0.1701; 1.0892]	0.4153 [-0.2704; 1.1010]	0.3840 [-0.4796; 1.2475]	0.2685 [-0.1073; 0.6443]	0.2451 [-0.3323; 0.8225]	0.2348 [-0.4561; 0.9257]	0.1329 [-0.5378; 0.8036]	0.0732 [-0.3460; 0.4924]	0.0689 [-0.2931; 0.4310]	fluoxetine	.	.	.	.	.	.	.	.	.	0.0854 [-0.1824; 0.3533]	.	.	.	.	.
1.2447 [-0.1549; 2.6443]	0.5143 [ 0.0391; 0.9895]	0.7837 [-0.4145; 1.9818]	0.4003 [-0.0228; 0.8235]	0.4101 [-0.0685; 0.8887]	0.4635 [-0.2123; 1.1394]	0.4192 [-0.3091; 1.1475]	0.3879 [-0.5098; 1.2857]	0.2725 [-0.1764; 0.7214]	0.2491 [-0.3783; 0.8765]	0.2388 [-0.4944; 0.9720]	0.1369 [-0.5773; 0.8511]	0.0772 [-0.4086; 0.5630]	0.0729 [-0.3645; 0.5104]	0.0040 [-0.4474; 0.4554]	n-acetylcysteine	.	.	.	.	.	.	.	.	0.0815 [-0.2819; 0.4448]	.	.	.	.	.
1.2893 [-0.3026; 2.8811]	0.5589 [-0.3361; 1.4539]	0.8283 [-0.5897; 2.2463]	0.4449 [-0.4236; 1.3134]	0.4547 [-0.4421; 1.3515]	0.5081 [-0.5077; 1.5240]	0.4638 [-0.5876; 1.5153]	0.4325 [-0.7427; 1.6078]	0.3171 [-0.5642; 1.1984]	0.2937 [-0.6906; 1.2780]	0.2834 [-0.7715; 1.3382]	0.1815 [-0.8603; 1.2233]	0.1218 [-0.7788; 1.0224]	0.1175 [-0.7580; 0.9930]	0.0486 [-0.8340; 0.9311]	0.0446 [-0.8715; 0.9607]	sulforaphane	.	.	.	.	.	.	.	0.0369 [-0.8041; 0.8778]	.	.	.	.	.
1.2738 [-0.2176; 2.7653]	0.5434 [-0.1575; 1.2444]	0.8128 [-0.4915; 2.1171]	0.4294 [-0.2374; 1.0963]	0.4392 [-0.2641; 1.1426]	0.4927 [-0.3572; 1.3426]	0.4484 [-0.4438; 1.3406]	0.4171 [-0.6181; 1.4522]	0.3016 [-0.3818; 0.9851]	0.2782 [-0.5337; 1.0902]	0.2679 [-0.6283; 1.1641]	0.1660 [-0.7147; 1.0468]	0.1063 [-0.6019; 0.8146]	0.1021 [-0.5739; 0.7780]	0.0331 [-0.6520; 0.7182]	0.0291 [-0.6986; 0.7569]	-0.0155 [-1.0666; 1.0356]	sertraline	.	.	.	.	.	.	0.0523 [-0.5782; 0.6829]	.	.	.	.	.
1.2801 [-0.1359; 2.6960]	0.5497 [ 0.0284; 1.0710]	0.8191 [-0.3981; 2.0362]	0.4357 [-0.0387; 0.9101]	0.4455 [-0.0790; 0.9700]	0.4989 [-0.2101; 1.2080]	0.4546 [-0.3046; 1.2139]	0.4233 [-0.4997; 1.3464]	0.3079 [-0.1896; 0.8054]	0.2845 [-0.3786; 0.9476]	0.2742 [-0.4897; 1.0381]	0.1723 [-0.5734; 0.9180]	0.1126 [-0.4184; 0.6436]	0.1083 [-0.3789; 0.5955]	0.0394 [-0.4604; 0.5391]	0.0354 [-0.5214; 0.5922]	-0.0092 [-0.9501; 0.9316]	0.0063 [-0.7524; 0.7650]	buspirone	.	.	.	.	.	0.0461 [-0.3759; 0.4680]	.	.	.	.	.
1.2927 [-0.1204; 2.7058]	0.5623 [ 0.0487; 1.0759]	0.8317 [-0.3822; 2.0456]	0.4483 [-0.0176; 0.9142]	0.4581 [-0.0587; 0.9749]	0.5116 [-0.1918; 1.2149]	0.4672 [-0.2867; 1.2212]	0.4360 [-0.4827; 1.3546]	0.3205 [-0.1689; 0.8099]	0.2971 [-0.3599; 0.9541]	0.2868 [-0.4719; 1.0454]	0.1849 [-0.5554; 0.9253]	0.1252 [-0.3982; 0.6486]	0.1209 [-0.3580; 0.5998]	0.0520 [-0.4397; 0.5437]	0.0480 [-0.5015; 0.5976]	0.0034 [-0.9332; 0.9400]	0.0189 [-0.7345; 0.7723]	0.0126 [-0.5773; 0.6025]	citalopram	.	.	.	.	0.0334 [-0.3789; 0.4458]	.	.	.	.	.
1.3673 [-0.2741; 3.0086]	0.6369 [-0.3435; 1.6172]	0.9062 [-0.5671; 2.3796]	0.5229 [-0.4333; 1.4791]	0.5327 [-0.4494; 1.5147]	0.5861 [-0.5057; 1.6779]	0.5418 [-0.5832; 1.6669]	0.5105 [-0.7310; 1.7520]	0.3951 [-0.5728; 1.3629]	0.3717 [-0.6909; 1.4342]	0.3614 [-0.7669; 1.4896]	0.2595 [-0.8565; 1.3755]	0.1998 [-0.7858; 1.1853]	0.1955 [-0.7671; 1.1581]	0.1265 [-0.8425; 1.0956]	0.1226 [-0.8771; 1.1223]	0.0780 [-1.1768; 1.3328]	0.0934 [-1.0313; 1.2181]	0.0872 [-0.9352; 1.1096]	0.0746 [-0.9439; 1.0931]	mecamylamine	.	.	.	-0.0411 [-0.9724; 0.8902]	.	.	.	.	.
1.3625 [-0.2307; 2.9558]	0.6322 [-0.2653; 1.5296]	0.9015 [-0.5180; 2.3211]	0.5182 [-0.3529; 1.3892]	0.5280 [-0.3713; 1.4272]	0.5814 [-0.4366; 1.5994]	0.5371 [-0.5165; 1.5907]	0.5058 [-0.6713; 1.6829]	0.3903 [-0.4935; 1.2742]	0.3669 [-0.6196; 1.3535]	0.3566 [-0.7003; 1.4136]	0.2548 [-0.7892; 1.2987]	0.1951 [-0.7081; 1.0982]	0.1908 [-0.6873; 1.0689]	0.1218 [-0.7633; 1.0069]	0.1179 [-0.8007; 1.0364]	0.0733 [-1.1179; 1.2644]	0.0887 [-0.9645; 1.1419]	0.0825 [-0.8608; 1.0257]	0.0698 [-0.8691; 1.0088]	-0.0047 [-1.2613; 1.2519]	lamotrigine	.	.	-0.0364 [-0.8800; 0.8072]	.	.	.	.	.
1.3427 [-0.1577; 2.8431]	0.6123 [-0.1075; 1.3321]	0.8817 [-0.4328; 2.1962]	0.4983 [-0.1883; 1.1849]	0.5081 [-0.2140; 1.2302]	0.5616 [-0.3040; 1.4271]	0.5172 [-0.3898; 1.4243]	0.4859 [-0.5621; 1.5340]	0.3705 [-0.3323; 1.0732]	0.3471 [-0.4812; 1.1754]	0.3368 [-0.5742; 1.2478]	0.2349 [-0.6609; 1.1307]	0.1752 [-0.5517; 0.9021]	0.1709 [-0.5246; 0.8664]	0.1020 [-0.6024; 0.8063]	0.0980 [-0.6479; 0.8439]	0.0534 [-1.0103; 1.1171]	0.0689 [-0.8378; 0.9755]	0.0626 [-0.7135; 0.8387]	0.0500 [-0.7210; 0.8209]	-0.0246 [-1.1611; 1.1119]	-0.0199 [-1.0857; 1.0460]	carnosine	.	-0.0165 [-0.6680; 0.6349]	.	.	.	.	.
1.3261 [-0.0815; 2.7338]	0.5958 [ 0.0974; 1.0941]	0.8651 [-0.3424; 2.0726]	0.4818 [ 0.0328; 0.9308]	0.4915 [-0.0101; 0.9932]	0.5450 [-0.1473; 1.2373]	0.5007 [-0.2429; 1.2443]	0.4694 [-0.4408; 1.3796]	0.3539 [-0.1194; 0.8273]	0.3305 [-0.3146; 0.9757]	0.3202 [-0.4282; 1.0686]	0.2184 [-0.5115; 0.9482]	0.1586 [-0.3498; 0.6671]	0.1544 [-0.3081; 0.6169]	0.0854 [-0.3903; 0.5611]	0.0815 [-0.4539; 0.6168]	0.0369 [-0.8915; 0.9652]	0.0523 [-0.6908; 0.7954]	0.0461 [-0.5306; 0.6228]	0.0334 [-0.5363; 0.6031]	-0.0411 [-1.0520; 0.9698]	-0.0364 [-0.9671; 0.8943]	-0.0165 [-0.7774; 0.7443]	melatonin	0.0000 [-0.3932; 0.3932]	.	.	.	.	.
1.3261 [-0.0255; 2.6777]	0.5958 [ 0.2895; 0.9020]	0.8651 [-0.2766; 2.0068]	0.4818 [ 0.2649; 0.6986]	0.4915 [ 0.1800; 0.8031]	0.5450 [-0.0249; 1.1149]	0.5007 [-0.1305; 1.1319]	0.4694 [-0.3516; 1.2903]	0.3539 [ 0.0903; 0.6175]	0.3305 [-0.1810; 0.8421]	0.3202 [-0.3166; 0.9570]	0.2184 [-0.3965; 0.8333]	0.1586 [-0.1638; 0.4811]	0.1544 [-0.0893; 0.3980]	0.0854 [-0.1824; 0.3533]	0.0815 [-0.2819; 0.4448]	0.0369 [-0.8041; 0.8778]	0.0523 [-0.5782; 0.6829]	0.0461 [-0.3759; 0.4680]	0.0334 [-0.3789; 0.4458]	-0.0411 [-0.9724; 0.8902]	-0.0364 [-0.8800; 0.8072]	-0.0165 [-0.6680; 0.6349]	-0.0000 [-0.3932; 0.3932]	placebo	0.0167 [-0.2233; 0.2567]	0.0324 [-0.3069; 0.3718]	0.0609 [-0.3682; 0.4899]	0.1500 [-0.2617; 0.5618]	0.3022 [-0.4888; 1.0932]
1.3428 [-0.0299; 2.7156]	0.6125 [ 0.2234; 1.0015]	0.8818 [-0.2848; 2.0485]	0.4985 [ 0.1750; 0.8219]	0.5083 [ 0.1150; 0.9015]	0.5617 [-0.0566; 1.1800]	0.5174 [-0.1579; 1.1927]	0.4861 [-0.3692; 1.3414]	0.3706 [ 0.0141; 0.7271]	0.3473 [-0.2178; 0.9123]	0.3369 [-0.3436; 1.0175]	0.2351 [-0.4250; 0.8951]	0.1754 [-0.2266; 0.5773]	0.1711 [-0.1709; 0.5131]	0.1021 [-0.2575; 0.4618]	0.0982 [-0.3373; 0.5336]	0.0536 [-0.8210; 0.9281]	0.0690 [-0.6057; 0.7437]	0.0628 [-0.4226; 0.5482]	0.0501 [-0.4269; 0.5272]	-0.0244 [-0.9861; 0.9373]	-0.0197 [-0.8968; 0.8574]	0.0002 [-0.6941; 0.6944]	0.0167 [-0.4439; 0.4773]	0.0167 [-0.2233; 0.2567]	oxytocin	.	.	.	.
1.3585 [-0.0350; 2.7521]	0.6282 [ 0.1711; 1.0852]	0.8975 [-0.2936; 2.0886]	0.5142 [ 0.1114; 0.9169]	0.5240 [ 0.0633; 0.9846]	0.5774 [-0.0858; 1.2407]	0.5331 [-0.1836; 1.2497]	0.5018 [-0.3865; 1.3901]	0.3863 [-0.0434; 0.8160]	0.3630 [-0.2509; 0.9768]	0.3526 [-0.3690; 1.0742]	0.2508 [-0.4516; 0.9531]	0.1911 [-0.2771; 0.6592]	0.1868 [-0.2310; 0.6045]	0.1178 [-0.3145; 0.5502]	0.1139 [-0.3833; 0.6110]	0.0693 [-0.8376; 0.9761]	0.0847 [-0.6314; 0.8008]	0.0785 [-0.4630; 0.6199]	0.0658 [-0.4682; 0.5998]	-0.0087 [-0.9999; 0.9825]	-0.0040 [-0.9133; 0.9053]	0.0159 [-0.7187; 0.7504]	0.0324 [-0.4869; 0.5518]	0.0324 [-0.3069; 0.3718]	0.0157 [-0.3999; 0.4313]	probiotics	.	.	.
1.3870 [-0.0311; 2.8051]	0.6566 [ 0.1295; 1.1837]	0.9260 [-0.2937; 2.1457]	0.5426 [ 0.0619; 1.0234]	0.5524 [ 0.0222; 1.0826]	0.6059 [-0.1074; 1.3192]	0.5616 [-0.2016; 1.3248]	0.5303 [-0.3960; 1.4566]	0.4148 [-0.0887; 0.9183]	0.3914 [-0.2762; 1.0590]	0.3811 [-0.3867; 1.1490]	0.2792 [-0.4705; 1.0290]	0.2195 [-0.3172; 0.7562]	0.2152 [-0.2781; 0.7086]	0.1463 [-0.3595; 0.6521]	0.1423 [-0.4199; 0.7045]	0.0977 [-0.8463; 1.0418]	0.1132 [-0.6495; 0.8759]	0.1069 [-0.4948; 0.7087]	0.0943 [-0.5007; 0.6894]	0.0198 [-1.0056; 1.0451]	0.0245 [-0.9220; 0.9709]	0.0443 [-0.7357; 0.8244]	0.0609 [-0.5210; 0.6428]	0.0609 [-0.3682; 0.4899]	0.0442 [-0.4474; 0.5358]	0.0285 [-0.5185; 0.5755]	lurasidone	.	.
1.4762 [ 0.0632; 2.8891]	0.7458 [ 0.2326; 1.2590]	1.0152 [-0.1986; 2.2289]	0.6318 [ 0.1664; 1.0972]	0.6416 [ 0.1252; 1.1579]	0.6950 [-0.0080; 1.3981]	0.6507 [-0.1029; 1.4044]	0.6194 [-0.2990; 1.5379]	0.5040 [ 0.0150; 0.9929]	0.4806 [-0.1761; 1.1373]	0.4703 [-0.2881; 1.2286]	0.3684 [-0.3717; 1.1084]	0.3087 [-0.2143; 0.8317]	0.3044 [-0.1740; 0.7829]	0.2355 [-0.2558; 0.7267]	0.2315 [-0.3177; 0.7807]	0.1869 [-0.7495; 1.1232]	0.2024 [-0.5508; 0.9555]	0.1961 [-0.3935; 0.7857]	0.1835 [-0.3992; 0.7662]	0.1089 [-0.9094; 1.1272]	0.1136 [-0.8251; 1.0524]	0.1335 [-0.6372; 0.9042]	0.1500 [-0.4193; 0.7194]	0.1500 [-0.2617; 0.5618]	0.1333 [-0.3433; 0.6100]	0.1176 [-0.4160; 0.6512]	0.0892 [-0.5055; 0.6838]	arbaclofen	.
1.6283 [ 0.0623; 3.1944]	0.8980 [ 0.0498; 1.7462]	1.1673 [-0.2216; 2.5563]	0.7840 [-0.0362; 1.6042]	0.7938 [-0.0564; 1.6439]	0.8472 [-0.1277; 1.8221]	0.8029 [-0.2091; 1.8149]	0.7716 [-0.3684; 1.9116]	0.6561 [-0.1776; 1.4899]	0.6328 [-0.3092; 1.5747]	0.6224 [-0.3931; 1.6379]	0.5206 [-0.4813; 1.5225]	0.4609 [-0.3933; 1.3151]	0.4566 [-0.3711; 1.2843]	0.3876 [-0.4475; 1.2228]	0.3837 [-0.4868; 1.2541]	0.3391 [-0.8154; 1.4936]	0.3545 [-0.6571; 1.3661]	0.3483 [-0.5482; 1.2448]	0.3357 [-0.5564; 1.2277]	0.2611 [-0.9608; 1.4830]	0.2658 [-0.8906; 1.4223]	0.2857 [-0.7391; 1.3104]	0.3022 [-0.5811; 1.1855]	0.3022 [-0.4888; 1.0932]	0.2855 [-0.5411; 1.1121]	0.2698 [-0.5909; 1.1305]	0.2413 [-0.6585; 1.1412]	0.1522 [-0.7396; 1.0440]	simvastatin

## Sheet: RRBI adults
fluoxetine	.	.	.	.	.	.	1.2024 [ 0.4469; 1.9579]	.
0.1641 [-0.9140; 1.2423]	fluvoxamine	.	.	.	.	.	1.0382 [ 0.2691; 1.8074]	.
0.2289 [-0.8459; 1.3036]	0.0647 [-1.0197; 1.1492]	risperidone	.	.	.	.	0.9735 [ 0.2091; 1.7379]	.
0.7923 [-0.0022; 1.5868]	0.6282 [-0.1793; 1.4357]	0.5635 [-0.2395; 1.3664]	oxytocin	.	.	.	0.4101 [ 0.1642; 0.6559]	.
1.0038 [ 0.1349; 1.8727]	0.8396 [-0.0412; 1.7204]	0.7749 [-0.1018; 1.6515]	0.2114 [-0.2832; 0.7060]	sulforaphane	.	.	0.1986 [-0.2306; 0.6278]	.
1.1270 [ 0.3153; 1.9387]	0.9629 [ 0.1384; 1.7873]	0.8981 [ 0.0781; 1.7181]	0.3347 [-0.0506; 0.7200]	0.1232 [-0.3985; 0.6450]	balovaptan	.	0.0754 [-0.2213; 0.3721]	.
1.2465 [-0.2054; 2.6984]	1.0824 [-0.3767; 2.5414]	1.0176 [-0.4389; 2.4742]	0.4542 [-0.8098; 1.7182]	0.2427 [-1.0693; 1.5548]	0.1195 [-1.1553; 1.3944]	milnacipran	-0.0441 [-1.2840; 1.1957]	.
1.2024 [ 0.4469; 1.9579]	1.0382 [ 0.2691; 1.8074]	0.9735 [ 0.2091; 1.7379]	0.4101 [ 0.1642; 0.6559]	0.1986 [-0.2306; 0.6278]	0.0754 [-0.2213; 0.3721]	-0.0441 [-1.2840; 1.1957]	placebo	0.2113 [-0.9250; 1.3476]
1.4137 [ 0.0491; 2.7782]	1.2495 [-0.1226; 2.6217]	1.1848 [-0.1847; 2.5543]	0.6213 [-0.5412; 1.7839]	0.4099 [-0.8047; 1.6245]	0.2867 [-0.8877; 1.4611]	0.1672 [-1.5146; 1.8489]	0.2113 [-0.9250; 1.3476]	citalopram

## Sheet: Overall core symptoms children
risperidone	.	.	0.6779 [-0.1793; 1.5352]	.	.	.	.	.	.	.	.	.	.	.	.	.	.	.	.	.	1.1652 [ 0.6990; 1.6315]	.	.	.	.	.	.	.	.
-0.0124 [-1.3898; 1.3649]	olanzapine	.	0.6316 [-0.6021; 1.8654]	.	.	.	.	.	.	.	.	.	.	.	.	.	.	.	.	.	.	.	.	.	.	.	.	.	.
0.5708 [ 0.0457; 1.0959]	0.5833 [-0.8167; 1.9832]	bumetanide	.	.	.	.	.	.	.	.	.	.	.	.	.	.	.	.	.	.	0.6118 [ 0.3120; 0.9115]	.	.	.	.	.	.	.	.
0.6192 [ 0.0069; 1.2315]	0.6316 [-0.6021; 1.8654]	0.0484 [-0.6132; 0.7099]	haloperidol	.	.	.	.	.	.	.	.	.	.	.	.	.	.	.	.	.	0.6072 [-0.1331; 1.3475]	.	.	.	.	.	.	.	.
0.7626 [ 0.1300; 1.3952]	0.7751 [-0.6686; 2.2188]	0.1918 [-0.3597; 0.7433]	0.1434 [-0.6063; 0.8932]	carnosine	.	.	.	.	.	.	.	.	.	.	.	.	.	.	.	.	0.4200 [-0.0429; 0.8829]	.	.	.	.	.	.	.	.
0.7699 [-0.0512; 1.5911]	0.7823 [-0.7534; 2.3181]	0.1991 [-0.5613; 0.9595]	0.1507 [-0.7638; 1.0652]	0.0073 [-0.8310; 0.8456]	sapropterin	.	.	.	.	.	.	.	.	.	.	.	.	.	.	.	0.4127 [-0.2862; 1.1116]	.	.	.	.	.	.	.	.
0.8944 [ 0.1853; 1.6035]	0.9068 [-0.5720; 2.3857]	0.3236 [-0.3142; 0.9614]	0.2752 [-0.5401; 1.0906]	0.1318 [-0.5971; 0.8607]	0.1245 [-0.7729; 1.0219]	cannabinoids	.	.	.	.	.	.	.	.	.	.	.	.	.	.	0.2882 [-0.2748; 0.8512]	.	.	.	.	.	.	.	.
0.9855 [ 0.4127; 1.5583]	0.9980 [-0.4206; 2.4165]	0.4147 [-0.0670; 0.8964]	0.3663 [-0.3337; 1.0664]	0.2229 [-0.3742; 0.8200]	0.2156 [-0.5785; 1.0098]	0.0911 [-0.5865; 0.7688]	probiotics	.	.	.	.	.	.	.	.	.	.	.	.	.	0.1971 [-0.1801; 0.5742]	.	.	.	.	.	.	.	.
0.9467 [-0.0423; 1.9356]	0.9591 [-0.6725; 2.5907]	0.3758 [-0.5633; 1.3150]	0.3275 [-0.7402; 1.3952]	0.1840 [-0.8192; 1.1873]	0.1768 [-0.9549; 1.3084]	0.0523 [-1.0009; 1.1054]	-0.0389 [-1.0055; 0.9278]	sulforaphane	.	.	.	.	.	.	.	.	.	.	.	.	0.2359 [-0.6541; 1.1260]	.	.	.	.	.	.	.	.
1.0232 [ 0.4308; 1.6156]	1.0356 [-0.3909; 2.4622]	0.4524 [-0.0525; 0.9572]	0.4040 [-0.3122; 1.1202]	0.2606 [-0.3553; 0.8765]	0.2533 [-0.5551; 1.0617]	0.1288 [-0.5655; 0.8231]	0.0377 [-0.5167; 0.5920]	0.0765 [-0.9019; 1.0549]	vitamin-D	.	.	.	.	.	.	-0.3046 [-1.0261; 0.4168]	.	.	.	.	0.2691 [-0.1591; 0.6974]	.	.	.	.	.	.	.	.
0.9991 [-0.1280; 2.1262]	1.0115 [-0.7073; 2.7304]	0.4283 [-0.6554; 1.5119]	0.3799 [-0.8169; 1.5767]	0.2365 [-0.9032; 1.3761]	0.2292 [-1.0250; 1.4833]	0.1047 [-1.0792; 1.2885]	0.0136 [-1.0940; 1.1211]	0.0524 [-1.3175; 1.4223]	-0.0241 [-1.1419; 1.0937]	fenfluramine	.	.	.	.	.	.	.	.	.	.	0.1835 [-0.8579; 1.2249]	.	.	.	.	.	.	.	.
1.0226 [ 0.2995; 1.7457]	1.0350 [-0.4506; 2.5206]	0.4518 [-0.2016; 1.1051]	0.4034 [-0.4241; 1.2309]	0.2600 [-0.4825; 1.0024]	0.2527 [-0.6558; 1.1612]	0.1282 [-0.6805; 0.9368]	0.0371 [-0.6552; 0.7293]	0.0759 [-0.9867; 1.1385]	-0.0006 [-0.7091; 0.7079]	0.0235 [-1.1688; 1.2157]	aripiprazole	.	.	.	.	.	.	.	.	.	0.1600 [-0.4205; 0.7405]	.	.	.	.	.	.	.	.
1.0336 [ 0.4289; 1.6382]	1.0460 [-0.3857; 2.4777]	0.4628 [-0.0564; 0.9819]	0.4144 [-0.3119; 1.1407]	0.2710 [-0.3567; 0.8987]	0.2637 [-0.5537; 1.0811]	0.1392 [-0.5656; 0.8439]	0.0481 [-0.5194; 0.6155]	0.0869 [-0.8989; 1.0728]	0.0104 [-0.5768; 0.5976]	0.0345 [-1.0899; 1.1589]	0.0110 [-0.7078; 0.7298]	atomoxetine	.	.	.	.	.	.	.	.	0.1490 [-0.2749; 0.5730]	.	.	.	.	.	.	.	.
1.0624 [ 0.3434; 1.7815]	1.0749 [-0.4088; 2.5585]	0.4916 [-0.1573; 1.1405]	0.4432 [-0.3808; 1.2673]	0.2998 [-0.4388; 1.0384]	0.2925 [-0.6128; 1.1978]	0.1680 [-0.6371; 0.9731]	0.0769 [-0.6112; 0.7650]	0.1158 [-0.9441; 1.1757]	0.0392 [-0.6652; 0.7437]	0.0633 [-1.1265; 1.2532]	0.0399 [-0.7776; 0.8573]	0.0289 [-0.6859; 0.7436]	folinic acid	.	.	.	.	.	.	.	0.1202 [-0.4553; 0.6957]	.	.	.	.	.	.	.	.
1.0764 [ 0.4840; 1.6688]	1.0888 [-0.3377; 2.5154]	0.5056 [ 0.0007; 1.0104]	0.4572 [-0.2589; 1.1733]	0.3138 [-0.3021; 0.9296]	0.3065 [-0.5019; 1.1148]	0.1820 [-0.5123; 0.8762]	0.0909 [-0.4634; 0.6452]	0.1297 [-0.8486; 1.1081]	0.0532 [-0.5213; 0.6277]	0.0773 [-1.0405; 1.1951]	0.0538 [-0.6547; 0.7623]	0.0428 [-0.5443; 0.6300]	0.0140 [-0.6905; 0.7184]	n-acetylcysteine	.	.	.	.	.	.	0.1062 [-0.3000; 0.5124]	.	.	.	.	.	.	.	.
1.1043 [-0.3667; 2.5752]	1.1167 [-0.8449; 3.0783]	0.5335 [-0.9045; 1.9714]	0.4851 [-1.0399; 2.0101]	0.3417 [-1.1389; 1.8222]	0.3344 [-1.2361; 1.9048]	0.2099 [-1.3050; 1.7247]	0.1188 [-1.3373; 1.5748]	0.1576 [-1.5067; 1.8220]	0.0811 [-1.3828; 1.5450]	0.1052 [-1.6447; 1.8551]	0.0817 [-1.4397; 1.6031]	0.0707 [-1.3981; 1.5396]	0.0419 [-1.4777; 1.5614]	0.0279 [-1.4359; 1.4917]	L1-79	.	.	.	.	.	0.0783 [-1.3280; 1.4847]	.	.	.	.	.	.	.	.
1.1081 [ 0.5976; 1.6187]	1.1206 [-0.2740; 2.5151]	0.5373 [ 0.1316; 0.9431]	0.4890 [-0.1611; 1.1391]	0.3455 [-0.1921; 0.8832]	0.3382 [-0.4122; 1.0887]	0.2137 [-0.4122; 0.8396]	0.1226 [-0.3433; 0.5885]	0.1615 [-0.7696; 1.0926]	0.0850 [-0.3698; 0.5397]	0.1091 [-0.9676; 1.1858]	0.0856 [-0.5561; 0.7273]	0.0746 [-0.4299; 0.5791]	0.0457 [-0.5915; 0.6829]	0.0318 [-0.4580; 0.5215]	0.0039 [-1.4288; 1.4366]	omega-3	.	.	.	.	0.0560 [-0.2225; 0.3344]	.	.	.	.	.	.	.	.
1.1226 [ 0.4565; 1.7887]	1.1350 [-0.3237; 2.5937]	0.5518 [-0.0378; 1.1414]	0.5034 [-0.2748; 1.2817]	0.3600 [-0.3271; 1.0471]	0.3527 [-0.5111; 1.2166]	0.2282 [-0.5299; 0.9864]	0.1371 [-0.4954; 0.7696]	0.1760 [-0.8487; 1.2006]	0.0994 [-0.5509; 0.7497]	0.1235 [-1.0350; 1.2821]	0.1000 [-0.6712; 0.8713]	0.0890 [-0.5724; 0.7505]	0.0602 [-0.7073; 0.8277]	0.0462 [-0.6040; 0.6965]	0.0183 [-1.4769; 1.5135]	0.0145 [-0.5623; 0.5912]	buspirone	.	.	.	0.0600 [-0.4478; 0.5677]	.	.	.	.	.	.	.	.
1.1390 [ 0.6164; 1.6615]	1.1514 [-0.2476; 2.5504]	0.5682 [ 0.1474; 0.9889]	0.5198 [-0.1398; 1.1793]	0.3764 [-0.1727; 0.9254]	0.3691 [-0.3896; 1.1278]	0.2446 [-0.3912; 0.8803]	0.1535 [-0.3255; 0.6324]	0.1923 [-0.7454; 1.1301]	0.1158 [-0.3864; 0.6180]	0.1399 [-0.9425; 1.2223]	0.1164 [-0.5349; 0.7677]	0.1054 [-0.4112; 0.6220]	0.0766 [-0.5703; 0.7234]	0.0626 [-0.4396; 0.5648]	0.0347 [-1.4023; 1.4717]	0.0308 [-0.3716; 0.4333]	0.0164 [-0.5710; 0.6037]	oxytocin	.	.	0.0436 [-0.2517; 0.3389]	.	.	.	.	.	.	.	.
1.1732 [ 0.3730; 1.9733]	1.1856 [-0.3390; 2.7102]	0.6023 [-0.1354; 1.3401]	0.5540 [-0.3417; 1.4497]	0.4105 [-0.4072; 1.2283]	0.4033 [-0.5677; 1.3743]	0.2788 [-0.5995; 1.1570]	0.1876 [-0.5848; 0.9601]	0.2265 [-0.8900; 1.3430]	0.1500 [-0.6371; 0.9370]	0.1741 [-1.0664; 1.4146]	0.1506 [-0.7390; 1.0402]	0.1396 [-0.6567; 0.9359]	0.1107 [-0.7756; 0.9971]	0.0968 [-0.6903; 0.8838]	0.0689 [-1.4907; 1.6284]	0.0650 [-0.6625; 0.7925]	0.0505 [-0.7934; 0.8945]	0.0342 [-0.7018; 0.7701]	gluten-casein	.	0.0094 [-0.6647; 0.6835]	.	.	.	.	.	.	.	.
1.1773 [ 0.4873; 1.8673]	1.1897 [-0.2801; 2.6595]	0.6065 [-0.0100; 1.2229]	0.5581 [-0.2407; 1.3569]	0.4147 [-0.2956; 1.1249]	0.4074 [-0.4750; 1.2898]	0.2829 [-0.4964; 1.0621]	0.1918 [-0.4659; 0.8494]	0.2306 [-0.8098; 1.2710]	0.1541 [-0.5207; 0.8288]	0.1782 [-0.9943; 1.3507]	0.1547 [-0.6373; 0.9467]	0.1437 [-0.5418; 0.8292]	0.1148 [-0.6735; 0.9031]	0.1009 [-0.5738; 0.7756]	0.0730 [-1.4330; 1.5790]	0.0691 [-0.5350; 0.6733]	0.0547 [-0.6856; 0.7950]	0.0383 [-0.5760; 0.6526]	0.0041 [-0.8588; 0.8670]	memantine	0.0053 [-0.5334; 0.5440]	.	.	.	.	.	.	.	.
1.1826 [ 0.7515; 1.6137]	1.1950 [-0.1724; 2.5625]	0.6118 [ 0.3120; 0.9115]	0.5634 [-0.0264; 1.1532]	0.4200 [-0.0429; 0.8829]	0.4127 [-0.2862; 1.1116]	0.2882 [-0.2748; 0.8512]	0.1971 [-0.1801; 0.5742]	0.2359 [-0.6541; 1.1260]	0.1594 [-0.2469; 0.5657]	0.1835 [-0.8579; 1.2249]	0.1600 [-0.4205; 0.7405]	0.1490 [-0.2749; 0.5730]	0.1202 [-0.4553; 0.6957]	0.1062 [-0.3000; 0.5124]	0.0783 [-1.3280; 1.4847]	0.0745 [-0.1990; 0.3480]	0.0600 [-0.4478; 0.5677]	0.0436 [-0.2517; 0.3389]	0.0094 [-0.6647; 0.6835]	0.0053 [-0.5334; 0.5440]	placebo	0.0744 [-0.6550; 0.8038]	0.0758 [-0.6153; 0.7668]	0.0968 [-0.7376; 0.9311]	0.1618 [-0.6139; 0.9375]	0.2890 [-0.6767; 1.2548]	0.4632 [-0.8601; 1.7865]	0.3889 [-0.5935; 1.3712]	0.3196 [-0.3588; 0.9979]
1.2570 [ 0.4097; 2.1043]	1.2694 [-0.2804; 2.8193]	0.6862 [-0.1024; 1.4747]	0.6378 [-0.3002; 1.5758]	0.4944 [-0.3695; 1.3582]	0.4871 [-0.5231; 1.4972]	0.3626 [-0.5588; 1.2840]	0.2715 [-0.5497; 1.0926]	0.3103 [-0.8404; 1.4611]	0.2338 [-0.6011; 1.0687]	0.2579 [-1.0135; 1.5293]	0.2344 [-0.6978; 1.1666]	0.2234 [-0.6202; 1.0670]	0.1946 [-0.7345; 1.1236]	0.1806 [-0.6543; 1.0155]	0.1527 [-1.4315; 1.7369]	0.1488 [-0.6301; 0.9278]	0.1344 [-0.7543; 1.0231]	0.1180 [-0.6689; 0.9049]	0.0838 [-0.9094; 1.0770]	0.0797 [-0.8271; 0.9865]	0.0744 [-0.6550; 0.8038]	whey-protein	.	.	.	.	.	.	.
1.2584 [ 0.4439; 2.0729]	1.2708 [-0.2614; 2.8030]	0.6875 [-0.0657; 1.4408]	0.6392 [-0.2693; 1.5477]	0.4957 [-0.3360; 1.3275]	0.4885 [-0.4944; 1.4713]	0.3640 [-0.5274; 1.2553]	0.2728 [-0.5144; 1.0601]	0.3117 [-0.8151; 1.4385]	0.2352 [-0.5664; 1.0368]	0.2593 [-0.9905; 1.5091]	0.2358 [-0.6667; 1.1383]	0.2248 [-0.5859; 1.0355]	0.1959 [-0.7034; 1.0952]	0.1820 [-0.6196; 0.9836]	0.1541 [-1.4129; 1.7210]	0.1502 [-0.5930; 0.8934]	0.1357 [-0.7218; 0.9933]	0.1194 [-0.6321; 0.8709]	0.0852 [-0.8802; 1.0506]	0.0811 [-0.7951; 0.9573]	0.0758 [-0.6153; 0.7668]	0.0014 [-1.0034; 1.0061]	sertraline	.	.	.	.	.	.
1.2794 [ 0.3402; 2.2185]	1.2918 [-0.3101; 2.8937]	0.7085 [-0.1780; 1.5951]	0.6602 [-0.3616; 1.6819]	0.5167 [-0.4374; 1.4709]	0.5095 [-0.5789; 1.5978]	0.3850 [-0.6216; 1.3915]	0.2938 [-0.6218; 1.2095]	0.3327 [-0.8873; 1.5527]	0.2562 [-0.6718; 1.1842]	0.2803 [-1.0541; 1.6147]	0.2568 [-0.7596; 1.2732]	0.2458 [-0.6901; 1.1817]	0.2169 [-0.7966; 1.2305]	0.2030 [-0.7250; 1.1310]	0.1751 [-1.4601; 1.8103]	0.1712 [-0.7068; 1.0493]	0.1568 [-0.8200; 1.1335]	0.1404 [-0.7447; 1.0254]	0.1062 [-0.9664; 1.1788]	0.1021 [-0.8911; 1.0952]	0.0968 [-0.7376; 0.9311]	0.0224 [-1.0858; 1.1306]	0.0210 [-1.0624; 1.1044]	lamotrigine	.	.	.	.	.
1.3444 [ 0.4569; 2.2319]	1.3568 [-0.2154; 2.9290]	0.7736 [-0.0581; 1.6052]	0.7252 [-0.2493; 1.6997]	0.5818 [-0.3216; 1.4851]	0.5745 [-0.4696; 1.6186]	0.4500 [-0.5085; 1.4085]	0.3589 [-0.5037; 1.2214]	0.3977 [-0.7829; 1.5784]	0.3212 [-0.5545; 1.1969]	0.3453 [-0.9532; 1.6439]	0.3218 [-0.6471; 1.2907]	0.3108 [-0.5732; 1.1948]	0.2820 [-0.6839; 1.2479]	0.2680 [-0.6077; 1.1437]	0.2401 [-1.3660; 1.8462]	0.2363 [-0.5863; 1.0588]	0.2218 [-0.7054; 1.1489]	0.2054 [-0.6246; 1.0355]	0.1712 [-0.8565; 1.1990]	0.1671 [-0.7773; 1.1116]	0.1618 [-0.6139; 0.9375]	0.0874 [-0.9774; 1.1522]	0.0860 [-0.9529; 1.1249]	0.0650 [-1.0742; 1.2043]	donepezil	.	.	.	.
1.4716 [ 0.4140; 2.5292]	1.4841 [-0.1900; 3.1582]	0.9008 [-0.1104; 1.9120]	0.8524 [-0.2791; 1.9840]	0.7090 [-0.3619; 1.7800]	0.7017 [-0.4904; 1.8938]	0.5772 [-0.5406; 1.6951]	0.4861 [-0.5507; 1.5229]	0.5250 [-0.7884; 1.8383]	0.4484 [-0.5993; 1.4962]	0.4725 [-0.9477; 1.8928]	0.4491 [-0.6777; 1.5758]	0.4381 [-0.6166; 1.4927]	0.4092 [-0.7150; 1.5334]	0.3952 [-0.6525; 1.4429]	0.3673 [-1.3387; 2.0734]	0.3635 [-0.6402; 1.3672]	0.3490 [-0.7421; 1.4401]	0.3326 [-0.6772; 1.3425]	0.2985 [-0.8793; 1.4762]	0.2944 [-0.8115; 1.4002]	0.2890 [-0.6767; 1.2548]	0.2146 [-0.9956; 1.4249]	0.2133 [-0.9742; 1.4008]	0.1923 [-1.0840; 1.4685]	0.1272 [-1.1115; 1.3660]	naltrexone	.	.	.
1.6458 [ 0.2540; 3.0376]	1.6582 [-0.2447; 3.5612]	1.0750 [-0.2819; 2.4318]	1.0266 [-0.4222; 2.4754]	0.8832 [-0.5188; 2.2851]	0.8759 [-0.6206; 2.3724]	0.7514 [-0.6867; 2.1895]	0.6603 [-0.7157; 2.0363]	0.6991 [-0.8957; 2.2939]	0.6226 [-0.7617; 2.0069]	0.6467 [-1.0372; 2.3307]	0.6232 [-0.8218; 2.0683]	0.6122 [-0.7774; 2.0018]	0.5834 [-0.8597; 2.0264]	0.5694 [-0.8149; 1.9537]	0.5415 [-1.3896; 2.4726]	0.5376 [-0.8136; 1.8889]	0.5232 [-0.8942; 1.9406]	0.5068 [-0.8491; 1.8627]	0.4726 [-1.0125; 1.9578]	0.4685 [-0.9603; 1.8973]	0.4632 [-0.8601; 1.7865]	0.3888 [-1.1222; 1.8998]	0.3874 [-1.1055; 1.8803]	0.3664 [-1.1980; 1.9308]	0.3014 [-1.2325; 1.8353]	0.1742 [-1.4641; 1.8124]	inositol	.	.
1.5715 [ 0.4987; 2.6443]	1.5839 [-0.0998; 3.2677]	1.0007 [-0.0264; 2.0277]	0.9523 [-0.1935; 2.0981]	0.8089 [-0.2771; 1.8948]	0.8016 [-0.4040; 2.0072]	0.6771 [-0.4552; 1.8093]	0.5860 [-0.4663; 1.6382]	0.6248 [-0.7008; 1.9504]	0.5483 [-0.5147; 1.6113]	0.5724 [-0.8592; 2.0040]	0.5489 [-0.5921; 1.6899]	0.5379 [-0.5320; 1.6078]	0.5091 [-0.6294; 1.6476]	0.4951 [-0.5679; 1.5581]	0.4672 [-1.2483; 2.1827]	0.4633 [-0.5564; 1.4830]	0.4489 [-0.6569; 1.5547]	0.4325 [-0.5933; 1.4583]	0.3983 [-0.7931; 1.5897]	0.3942 [-0.7262; 1.5146]	0.3889 [-0.5935; 1.3712]	0.3145 [-0.9090; 1.5380]	0.3131 [-0.8879; 1.5142]	0.2921 [-0.9967; 1.5810]	0.2271 [-1.0246; 1.4788]	0.0999 [-1.2777; 1.4774]	-0.0743 [-1.7224; 1.5738]	mecamylamine	.
1.5022 [ 0.6984; 2.3059]	1.5146 [-0.0119; 3.0411]	0.9314 [ 0.1897; 1.6730]	0.8830 [-0.0159; 1.7819]	0.7396 [-0.0817; 1.5608]	0.7323 [-0.2417; 1.7062]	0.6078 [-0.2738; 1.4893]	0.5167 [-0.2595; 1.2928]	0.5555 [-0.5636; 1.6746]	0.4790 [-0.3117; 1.2697]	0.5031 [-0.7397; 1.7459]	0.4796 [-0.4132; 1.3724]	0.4686 [-0.3313; 1.2685]	0.4397 [-0.4498; 1.3293]	0.4258 [-0.3649; 1.2165]	0.3979 [-1.1635; 1.9593]	0.3940 [-0.3374; 1.1254]	0.3796 [-0.4678; 1.2269]	0.3632 [-0.3766; 1.1030]	0.3290 [-0.6273; 1.2853]	0.3249 [-0.5413; 1.1911]	0.3196 [-0.3588; 0.9979]	0.2452 [-0.7509; 1.2413]	0.2438 [-0.7245; 1.2122]	0.2228 [-0.8525; 1.2981]	0.1578 [-0.8727; 1.1883]	0.0305 [-1.1496; 1.2107]	-0.1436 [-1.6307; 1.3434]	-0.0693 [-1.2631; 1.1245]	vitamin-B12

## Sheet: Overall core symptoms adults
risperidone	.	.	.	0.4886 [-0.2409; 1.2180]
0.1092 [-0.7360; 0.9545]	sulforaphane	.	.	0.3793 [-0.0477; 0.8064]
0.4775 [-0.3099; 1.2649]	0.3683 [-0.1516; 0.8882]	balovaptan	.	0.0111 [-0.2855; 0.3077]
0.4811 [-0.2991; 1.2613]	0.3718 [-0.1371; 0.8808]	0.0036 [-0.4022; 0.4093]	oxytocin	0.0075 [-0.2694; 0.2844]
0.4886 [-0.2409; 1.2180]	0.3793 [-0.0477; 0.8064]	0.0111 [-0.2855; 0.3077]	0.0075 [-0.2694; 0.2844]	placebo

## Sheet: Irritability children
Pairwise meta-analysis was conducted for irritability in children/adolescents, since there was evidence for incoherence.

## Sheet: Irritability adults
risperidone	.	.	1.1914 [ 0.3388; 2.0441]	.
0.8361 [-0.1493; 1.8214]	sulforaphane	.	0.3554 [-0.1385; 0.8492]	.
1.1838 [ 0.2231; 2.1445]	0.3477 [-0.3154; 1.0109]	balovaptan	0.0076 [-0.4350; 0.4502]	.
1.1914 [ 0.3388; 2.0441]	0.3554 [-0.1385; 0.8492]	0.0076 [-0.4350; 0.4502]	placebo	0.1337 [-0.2717; 0.5390]
1.3251 [ 0.3810; 2.2692]	0.4890 [-0.1499; 1.1280]	0.1413 [-0.4589; 0.7415]	0.1337 [-0.2717; 0.5390]	oxytocin

## Sheet: ADHD children
olanzapine	.	.	.	.	.	.	1.6484 [ 0.2160; 3.0807]	.	.	.	.	.	.	.	.	.	.	.	.	.	.	.	.	.	.	.	.	.	.	.
0.6951 [-1.0381; 2.4282]	guanfacine	.	.	.	.	.	.	.	.	.	.	.	.	.	.	.	.	.	.	.	.	.	.	.	1.3873 [ 0.7274; 2.0472]	.	.	.	.	.
1.2624 [-0.3572; 2.8821]	0.5674 [-0.1329; 1.2677]	aripiprazole	0.2740 [-0.1929; 0.7409]	.	.	.	.	.	.	.	.	.	.	.	.	.	.	.	.	.	.	.	.	.	0.7478 [ 0.4940; 1.0015]	.	.	.	.	.
1.2921 [-0.3419; 2.9262]	0.5971 [-0.1360; 1.3301]	0.0297 [-0.3026; 0.3620]	risperidone	.	.	.	.	0.3599 [-0.4434; 1.1633]	.	.	.	.	.	.	.	.	.	.	.	.	.	.	.	.	0.9690 [ 0.5696; 1.3683]	.	.	.	.	.
1.2280 [-0.5355; 2.9916]	0.5330 [-0.4556; 1.5216]	-0.0344 [-0.8070; 0.7382]	-0.0641 [-0.8665; 0.7383]	naltrexone	.	.	.	.	.	.	.	.	.	.	.	.	.	.	.	.	.	.	.	.	0.8543 [ 0.1182; 1.5905]	.	.	.	.	.
1.1974 [-0.6484; 3.0433]	0.5024 [-0.6265; 1.6312]	-0.0650 [-1.0104; 0.8805]	-0.0947 [-1.0646; 0.8753]	-0.0306 [-1.2057; 1.1445]	sulforaphane	.	.	.	.	.	.	.	.	.	.	.	.	.	.	.	.	.	.	.	0.8849 [-0.0310; 1.8008]	.	.	.	.	.
1.4405 [-0.1985; 3.0795]	0.7454 [ 0.0014; 1.4895]	0.1781 [-0.2381; 0.5943]	0.1484 [-0.3208; 0.6175]	0.2125 [-0.6000; 1.0249]	0.2431 [-0.7352; 1.2214]	atomoxetine	.	.	.	.	.	.	.	.	.	.	.	.	.	.	.	.	.	.	0.6418 [ 0.2980; 0.9856]	.	.	.	.	.
1.6484 [ 0.2160; 3.0807]	0.9533 [-0.0224; 1.9290]	0.3860 [-0.3701; 1.1420]	0.3563 [-0.4302; 1.1427]	0.4203 [-0.6085; 1.4492]	0.4509 [-0.7133; 1.6152]	0.2079 [-0.5889; 1.0046]	haloperidol	.	.	.	.	.	.	.	.	.	.	.	.	.	.	.	.	.	0.4340 [-0.2848; 1.1527]	.	.	.	.	.
1.6521 [-0.1688; 3.4729]	0.9570 [-0.1305; 2.0445]	0.3896 [-0.4798; 1.2590]	0.3599 [-0.4434; 1.1633]	0.4240 [-0.7114; 1.5595]	0.4546 [-0.8048; 1.7141]	0.2115 [-0.7188; 1.1419]	0.0037 [-1.1206; 1.1279]	memantine	.	.	.	.	.	.	.	.	.	.	.	.	.	.	.	.	.	.	.	.	.	.
1.7066 [-0.0145; 3.4276]	1.0115 [ 0.1010; 1.9220]	0.4441 [-0.2256; 1.1139]	0.4144 [-0.2895; 1.1184]	0.4785 [-0.4887; 1.4457]	0.5091 [-0.6011; 1.6193]	0.2661 [-0.4493; 0.9815]	0.0582 [-0.8959; 1.0122]	0.0545 [-1.0136; 1.1226]	riluzole	.	.	.	.	.	.	.	.	.	.	.	.	.	.	.	0.3758 [-0.2516; 1.0032]	.	.	.	.	.
1.7768 [ 0.0361; 3.5176]	1.0818 [ 0.1345; 2.0291]	0.5144 [-0.2046; 1.2334]	0.4847 [-0.2662; 1.2356]	0.5488 [-0.4531; 1.5507]	0.5794 [-0.5611; 1.7199]	0.3363 [-0.4254; 1.0980]	0.1285 [-0.8608; 1.1177]	0.1248 [-0.9749; 1.2245]	0.0703 [-0.8547; 0.9952]	sapropterin	.	.	.	.	.	.	.	.	.	.	.	.	.	.	0.3055 [-0.3742; 0.9852]	.	.	.	.	.
1.8044 [ 0.1613; 3.4475]	1.1094 [ 0.3563; 1.8624]	0.5420 [ 0.1100; 0.9740]	0.5123 [ 0.0290; 0.9956]	0.5764 [-0.2443; 1.3971]	0.6070 [-0.3782; 1.5921]	0.3639 [-0.1359; 0.8637]	0.1560 [-0.6491; 0.9612]	0.1524 [-0.7852; 1.0899]	0.0979 [-0.6269; 0.8226]	0.0276 [-0.7429; 0.7980]	omega-3	.	.	.	-0.2698 [-0.9744; 0.4349]	.	.	.	.	.	.	.	.	.	0.3598 [-0.0164; 0.7359]	.	.	.	.	.
1.7906 [ 0.0510; 3.5303]	1.0956 [ 0.1503; 2.0408]	0.5282 [-0.1881; 1.2445]	0.4985 [-0.2499; 1.2468]	0.5626 [-0.4375; 1.5626]	0.5932 [-0.5457; 1.7320]	0.3501 [-0.4091; 1.1093]	0.1422 [-0.8451; 1.1295]	0.1386 [-0.9594; 1.2365]	0.0841 [-0.8388; 1.0069]	0.0138 [-0.9454; 0.9730]	-0.0138 [-0.7818; 0.7542]	sertraline	.	.	.	.	.	.	.	.	.	.	.	.	0.2917 [-0.3851; 0.9686]	.	.	.	.	.
1.7921 [ 0.0340; 3.5502]	1.0970 [ 0.1183; 2.0758]	0.5297 [-0.2303; 1.2896]	0.5000 [-0.2902; 1.2902]	0.5641 [-0.4677; 1.5958]	0.5947 [-0.5721; 1.7615]	0.3516 [-0.4489; 1.1520]	0.1437 [-0.8757; 1.1631]	0.1400 [-0.9868; 1.2669]	0.0855 [-0.8716; 1.0427]	0.0153 [-0.9770; 1.0075]	-0.0123 [-0.8211; 0.7965]	0.0015 [-0.9888; 0.9918]	amantidine	.	.	.	.	.	.	.	.	.	.	.	0.2903 [-0.4326; 1.0131]	.	.	.	.	.
1.8684 [ 0.2172; 3.5195]	1.1733 [ 0.4029; 1.9437]	0.6059 [ 0.1443; 1.0676]	0.5762 [ 0.0663; 1.0862]	0.6403 [-0.1964; 1.4770]	0.6709 [-0.3276; 1.6694]	0.4279 [-0.0978; 0.9535]	0.2200 [-0.6015; 1.0414]	0.2163 [-0.7353; 1.1679]	0.1618 [-0.5810; 0.9046]	0.0915 [-0.6960; 0.8790]	0.0639 [-0.4744; 0.6023]	0.0777 [-0.7073; 0.8628]	0.0763 [-0.7488; 0.9013]	n-acetylcysteine	.	.	.	.	.	.	.	.	.	.	0.2140 [-0.1837; 0.6117]	.	.	.	.	.
1.8871 [ 0.2347; 3.5396]	1.1921 [ 0.4190; 1.9652]	0.6247 [ 0.1586; 1.0908]	0.5950 [ 0.0810; 1.1090]	0.6591 [-0.1801; 1.4983]	0.6897 [-0.3109; 1.6903]	0.4466 [-0.0830; 0.9762]	0.2388 [-0.5852; 1.0627]	0.2351 [-0.7186; 1.1888]	0.1806 [-0.5650; 0.9262]	0.1103 [-0.6798; 0.9004]	0.0827 [-0.4014; 0.5669]	0.0965 [-0.6911; 0.8842]	0.0950 [-0.7325; 0.9226]	0.0188 [-0.5473; 0.5848]	vitamin-D	.	.	.	.	.	.	.	.	.	0.1596 [-0.2610; 0.5803]	.	.	.	.	.
1.8859 [ 0.2141; 3.5577]	1.1908 [ 0.3772; 2.0045]	0.6235 [ 0.0928; 1.1542]	0.5938 [ 0.0206; 1.1669]	0.6579 [-0.2188; 1.5345]	0.6885 [-0.3438; 1.7207]	0.4454 [-0.1418; 1.0326]	0.2375 [-0.6246; 1.0996]	0.2338 [-0.7530; 1.2207]	0.1793 [-0.6082; 0.9669]	0.1091 [-0.7208; 0.9389]	0.0815 [-0.5171; 0.6800]	0.0953 [-0.7322; 0.9228]	0.0938 [-0.7717; 0.9593]	0.0175 [-0.6028; 0.6378]	-0.0012 [-0.6249; 0.6224]	arbaclofen	.	.	.	.	.	.	.	.	0.1965 [-0.2796; 0.6725]	.	.	.	.	.
1.8992 [ 0.2266; 3.5718]	1.2042 [ 0.3888; 2.0195]	0.6368 [ 0.1035; 1.1701]	0.6071 [ 0.0315; 1.1827]	0.6712 [-0.2071; 1.5494]	0.7018 [-0.3318; 1.7354]	0.4587 [-0.1309; 1.0483]	0.2508 [-0.6129; 1.1146]	0.2472 [-0.7411; 1.2355]	0.1927 [-0.5967; 0.9820]	0.1224 [-0.7091; 0.9539]	0.0948 [-0.5061; 0.6957]	0.1086 [-0.7206; 0.9378]	0.1071 [-0.7600; 0.9743]	0.0309 [-0.5917; 0.6534]	0.0121 [-0.6138; 0.6379]	0.0133 [-0.6620; 0.6886]	fluoxetine	.	.	.	.	.	.	.	0.1831 [-0.2959; 0.6621]	.	.	.	.	.
1.9241 [ 0.2846; 3.5636]	1.2291 [ 0.4840; 1.9741]	0.6617 [ 0.2438; 1.0796]	0.6320 [ 0.1613; 1.1027]	0.6961 [-0.1173; 1.5095]	0.7267 [-0.2524; 1.7057]	0.4836 [-0.0041; 0.9713]	0.2757 [-0.5219; 1.0734]	0.2721 [-0.6591; 1.2032]	0.2176 [-0.4989; 0.9340]	0.1473 [-0.6154; 0.9099]	0.1197 [-0.3816; 0.6210]	0.1335 [-0.6266; 0.8936]	0.1320 [-0.6693; 0.9334]	0.0558 [-0.4713; 0.5829]	0.0370 [-0.4940; 0.5680]	0.0382 [-0.5502; 0.6267]	0.0249 [-0.5659; 0.6158]	melatonin	.	.	.	.	.	.	0.1582 [-0.1877; 0.5042]	.	.	.	.	.
1.9648 [ 0.0956; 3.8340]	1.2698 [ 0.1031; 2.4364]	0.7024 [-0.2879; 1.6927]	0.6727 [-0.3410; 1.6864]	0.7368 [-0.4746; 1.9482]	0.7674 [-0.5610; 2.0957]	0.5243 [-0.4974; 1.5460]	0.3164 [-0.8845; 1.5174]	0.3128 [-0.9807; 1.6062]	0.2583 [-0.8903; 1.4068]	0.1880 [-0.9900; 1.3659]	0.1604 [-0.8678; 1.1886]	0.1742 [-1.0021; 1.3505]	0.1727 [-1.0307; 1.3761]	0.0965 [-0.9446; 1.1375]	0.0777 [-0.9653; 1.1207]	0.0789 [-0.9945; 1.1523]	0.0656 [-1.0091; 1.1403]	0.0407 [-0.9817; 1.0631]	mecamylamine	.	.	.	.	.	0.1175 [-0.8446; 1.0796]	.	.	.	.	.
1.9723 [ 0.2702; 3.6744]	1.2773 [ 0.4030; 2.1515]	0.7099 [ 0.0903; 1.3295]	0.6802 [ 0.0238; 1.3366]	0.7443 [-0.1889; 1.6775]	0.7749 [-0.3058; 1.8555]	0.5318 [-0.1368; 1.2005]	0.3239 [-0.5956; 1.2435]	0.3203 [-0.7171; 1.3577]	0.2658 [-0.5842; 1.1158]	0.1955 [-0.6938; 1.0848]	0.1679 [-0.5107; 0.8465]	0.1817 [-0.7054; 1.0689]	0.1802 [-0.7425; 1.1030]	0.1040 [-0.5939; 0.8019]	0.0852 [-0.6157; 0.7860]	0.0864 [-0.6589; 0.8318]	0.0731 [-0.6741; 0.8203]	0.0482 [-0.6216; 0.7180]	0.0075 [-1.1126; 1.1276]	bumetanide	.	.	.	.	0.1100 [-0.4635; 0.6835]	.	.	.	.	.
1.9858 [ 0.3097; 3.6619]	1.2908 [ 0.4683; 2.1132]	0.7234 [ 0.1794; 1.2674]	0.6937 [ 0.1081; 1.2793]	0.7578 [-0.1270; 1.6426]	0.7884 [-0.2508; 1.8275]	0.5453 [-0.0540; 1.1446]	0.3374 [-0.5330; 1.2078]	0.3338 [-0.6604; 1.3279]	0.2793 [-0.5173; 1.0759]	0.2090 [-0.6294; 1.0474]	0.1814 [-0.4290; 0.7918]	0.1952 [-0.6409; 1.0313]	0.1937 [-0.6801; 1.0675]	0.1175 [-0.5143; 0.7492]	0.0987 [-0.5363; 0.7337]	0.0999 [-0.5839; 0.7837]	0.0866 [-0.5993; 0.7725]	0.0617 [-0.5388; 0.6622]	0.0210 [-1.0591; 1.1011]	0.0135 [-0.7414; 0.7684]	lurasidone	.	.	.	0.0965 [-0.3944; 0.5874]	.	.	.	.	.
2.0566 [ 0.0635; 4.0497]	1.3615 [ 0.0052; 2.7179]	0.7942 [-0.4138; 2.0022]	0.7645 [-0.4628; 1.9917]	0.8286 [-0.5665; 2.2236]	0.8592 [-0.6386; 2.3569]	0.6161 [-0.6178; 1.8500]	0.4082 [-0.9778; 1.7942]	0.4045 [-1.0623; 1.8714]	0.3500 [-0.9908; 1.6909]	0.2798 [-1.0864; 1.6459]	0.2522 [-0.9871; 1.4915]	0.2660 [-1.0987; 1.6307]	0.2645 [-1.1236; 1.6526]	0.1882 [-1.0617; 1.4382]	0.1695 [-1.0822; 1.4211]	0.1707 [-1.1064; 1.4478]	0.1574 [-1.1208; 1.4356]	0.1325 [-1.1020; 1.3670]	0.0918 [-1.4346; 1.6182]	0.0843 [-1.2322; 1.4008]	0.0708 [-1.2119; 1.3535]	tianeptine	.	.	0.0257 [-1.1593; 1.2108]	.	.	.	.	.
2.0446 [ 0.3089; 3.7803]	1.3495 [ 0.4115; 2.2875]	0.7822 [ 0.0755; 1.4889]	0.7525 [ 0.0133; 1.4916]	0.8166 [-0.1766; 1.8097]	0.8472 [-0.2857; 1.9800]	0.6041 [-0.1460; 1.3542]	0.3962 [-0.5841; 1.3765]	0.3925 [-0.6991; 1.4842]	0.3380 [-0.5774; 1.2535]	0.2678 [-0.6843; 1.2198]	0.2402 [-0.5188; 0.9992]	0.2540 [-0.6960; 1.2040]	0.2525 [-0.7308; 1.2358]	0.1762 [-0.6000; 0.9525]	0.1575 [-0.6214; 0.9363]	0.1587 [-0.6605; 0.9779]	0.1454 [-0.6755; 0.9663]	0.1205 [-0.6306; 0.8715]	0.0798 [-1.0907; 1.2503]	0.0723 [-0.8071; 0.9517]	0.0588 [-0.7691; 0.8867]	-0.0120 [-1.3717; 1.3477]	folinic acid	.	0.0378 [-0.6289; 0.7044]	.	.	.	.	.
2.0914 [ 0.4467; 3.7361]	1.3963 [ 0.6399; 2.1527]	0.8290 [ 0.3911; 1.2668]	0.7993 [ 0.3108; 1.2877]	0.8633 [ 0.0396; 1.6871]	0.8939 [-0.0938; 1.8817]	0.6509 [ 0.1460; 1.1558]	0.4430 [-0.3653; 1.2513]	0.4393 [-0.5009; 1.3796]	0.3848 [-0.3434; 1.1131]	0.3146 [-0.4592; 1.0883]	0.2870 [-0.2310; 0.8050]	0.3008 [-0.4705; 1.0720]	0.2993 [-0.5126; 1.1112]	0.2230 [-0.3200; 0.7660]	0.2042 [-0.3425; 0.7510]	0.2055 [-0.3973; 0.8083]	0.1922 [-0.4129; 0.7973]	0.1673 [-0.3391; 0.6736]	0.1266 [-0.9041; 1.1573]	0.1191 [-0.5633; 0.8014]	0.1056 [-0.5090; 0.7201]	0.0348 [-1.2066; 1.2762]	0.0468 [-0.7155; 0.8091]	oxytocin	-0.0090 [-0.3788; 0.3607]	.	.	.	.	.
2.0823 [ 0.4798; 3.6849]	1.3873 [ 0.7274; 2.0472]	0.8199 [ 0.5854; 1.0544]	0.7902 [ 0.4710; 1.1095]	0.8543 [ 0.1182; 1.5905]	0.8849 [-0.0310; 1.8008]	0.6418 [ 0.2980; 0.9856]	0.4340 [-0.2848; 1.1527]	0.4303 [-0.4342; 1.2948]	0.3758 [-0.2516; 1.0032]	0.3055 [-0.3742; 0.9852]	0.2779 [-0.0849; 0.6408]	0.2917 [-0.3851; 0.9686]	0.2903 [-0.4326; 1.0131]	0.2140 [-0.1837; 0.6117]	0.1952 [-0.2076; 0.5980]	0.1965 [-0.2796; 0.6725]	0.1831 [-0.2959; 0.6621]	0.1582 [-0.1877; 0.5042]	0.1175 [-0.8446; 1.0796]	0.1100 [-0.4635; 0.6835]	0.0965 [-0.3944; 0.5874]	0.0257 [-1.1593; 1.2108]	0.0378 [-0.6289; 0.7044]	-0.0090 [-0.3788; 0.3607]	placebo	0.1162 [-0.3427; 0.5750]	0.2756 [-0.5498; 1.1011]	0.1913 [-0.2854; 0.6681]	0.3549 [-0.4101; 1.1199]	0.4950 [-0.1707; 1.1607]
2.1985 [ 0.5315; 3.8655]	1.5035 [ 0.6997; 2.3072]	0.9361 [ 0.4208; 1.4514]	0.9064 [ 0.3474; 1.4654]	0.9705 [ 0.1030; 1.8379]	1.0011 [-0.0233; 2.0255]	0.7580 [ 0.1846; 1.3314]	0.5501 [-0.3026; 1.4029]	0.5465 [-0.4323; 1.5252]	0.4919 [-0.2853; 1.2692]	0.4217 [-0.3984; 1.2417]	0.3941 [-0.1909; 0.9791]	0.4079 [-0.4098; 1.2256]	0.4064 [-0.4498; 1.2626]	0.3301 [-0.2771; 0.9374]	0.3114 [-0.2992; 0.9220]	0.3126 [-0.3486; 0.9738]	0.2993 [-0.3640; 0.9626]	0.2744 [-0.3003; 0.8490]	0.2337 [-0.8322; 1.2996]	0.2262 [-0.5083; 0.9607]	0.2127 [-0.4593; 0.8847]	0.1419 [-1.1289; 1.4127]	0.1539 [-0.6554; 0.9632]	0.1071 [-0.4822; 0.6964]	0.1162 [-0.3427; 0.5750]	probiotics	.	.	.	.
2.3580 [ 0.5553; 4.1606]	1.6629 [ 0.6062; 2.7197]	1.0956 [ 0.2375; 1.9537]	1.0659 [ 0.1809; 1.9509]	1.1299 [ 0.0239; 2.2359]	1.1605 [-0.0724; 2.3935]	0.9175 [ 0.0233; 1.8116]	0.7096 [-0.3849; 1.8041]	0.7059 [-0.4893; 1.9012]	0.6514 [-0.3854; 1.6882]	0.5811 [-0.4881; 1.6504]	0.5536 [-0.3481; 1.4552]	0.5674 [-0.5001; 1.6348]	0.5659 [-0.5313; 1.6631]	0.4896 [-0.4266; 1.4059]	0.4708 [-0.4476; 1.3893]	0.4721 [-0.4808; 1.4250]	0.4588 [-0.4956; 1.4131]	0.4339 [-0.4611; 1.3288]	0.3932 [-0.8745; 1.6608]	0.3857 [-0.6194; 1.3908]	0.3722 [-0.5882; 1.3325]	0.3014 [-1.1428; 1.7456]	0.3134 [-0.7476; 1.3744]	0.2666 [-0.6379; 1.1710]	0.2756 [-0.5498; 1.1011]	0.1595 [-0.7849; 1.1039]	simvastatin	.	.	.
2.2737 [ 0.6017; 3.9457]	1.5786 [ 0.7645; 2.3927]	1.0113 [ 0.4799; 1.5426]	0.9815 [ 0.4078; 1.5553]	1.0456 [ 0.1686; 1.9227]	1.0762 [ 0.0437; 2.1088]	0.8332 [ 0.2454; 1.4210]	0.6253 [-0.2372; 1.4878]	0.6216 [-0.3656; 1.6089]	0.5671 [-0.2209; 1.3551]	0.4968 [-0.3334; 1.3271]	0.4693 [-0.1299; 1.0684]	0.4831 [-0.3449; 1.3110]	0.4816 [-0.3844; 1.3475]	0.4053 [-0.2156; 1.0262]	0.3865 [-0.2376; 1.0107]	0.3878 [-0.2860; 1.0615]	0.3745 [-0.3014; 1.0503]	0.3495 [-0.2395; 0.9386]	0.3089 [-0.7649; 1.3826]	0.3014 [-0.4444; 1.0472]	0.2879 [-0.3965; 0.9722]	0.2171 [-1.0603; 1.4944]	0.2291 [-0.5905; 1.0487]	0.1823 [-0.4211; 0.7856]	0.1913 [-0.2854; 0.6681]	0.0752 [-0.5866; 0.7369]	-0.0843 [-1.0375; 0.8689]	citalopram	.	.
2.4372 [ 0.6614; 4.2130]	1.7422 [ 0.7319; 2.7524]	1.1748 [ 0.3747; 1.9749]	1.1451 [ 0.3162; 1.9740]	1.2092 [ 0.1475; 2.2708]	1.2398 [ 0.0464; 2.4331]	0.9967 [ 0.1580; 1.8354]	0.7888 [-0.2608; 1.8385]	0.7852 [-0.3692; 1.9395]	0.7307 [-0.2587; 1.7200]	0.6604 [-0.3629; 1.6837]	0.6328 [-0.2139; 1.4795]	0.6466 [-0.3748; 1.6680]	0.6451 [-0.4074; 1.6976]	0.5689 [-0.2933; 1.4310]	0.5501 [-0.3145; 1.4146]	0.5513 [-0.3497; 1.4523]	0.5380 [-0.3646; 1.4406]	0.5131 [-0.3265; 1.3527]	0.4724 [-0.7568; 1.7016]	0.4649 [-0.4912; 1.4210]	0.4514 [-0.4576; 1.3603]	0.3806 [-1.0299; 1.7911]	0.3926 [-0.6221; 1.4073]	0.3458 [-0.5038; 1.1955]	0.3549 [-0.4101; 1.1199]	0.2387 [-0.6534; 1.1308]	0.0792 [-1.0462; 1.2046]	0.1635 [-0.7379; 1.0649]	donepezil	.
2.5774 [ 0.8420; 4.3127]	1.8823 [ 0.9450; 2.8196]	1.3149 [ 0.6091; 2.0208]	1.2852 [ 0.5469; 2.0235]	1.3493 [ 0.3568; 2.3418]	1.3799 [ 0.2476; 2.5122]	1.1369 [ 0.3876; 1.8861]	0.9290 [-0.0507; 1.9087]	0.9253 [-0.1658; 2.0164]	0.8708 [-0.0440; 1.7856]	0.8005 [-0.1509; 1.7519]	0.7729 [ 0.0148; 1.5311]	0.7867 [-0.1626; 1.7361]	0.7853 [-0.1974; 1.7680]	0.7090 [-0.0665; 1.4845]	0.6902 [-0.0879; 1.4683]	0.6915 [-0.1269; 1.5099]	0.6781 [-0.1420; 1.4983]	0.6532 [-0.0970; 1.4035]	0.6125 [-0.5574; 1.7825]	0.6050 [-0.2736; 1.4837]	0.5915 [-0.2356; 1.4187]	0.5208 [-0.8385; 1.8800]	0.5328 [-0.4093; 1.4749]	0.4860 [-0.2755; 1.2475]	0.4950 [-0.1707; 1.1607]	0.3788 [-0.4297; 1.1874]	0.2194 [-0.8410; 1.2798]	0.3037 [-0.5151; 1.1225]	0.1401 [-0.8740; 1.1542]	vitamin-B12

## Sheet: ADHD adults
milnacipran	.	.	.	0.5492 [-0.7284; 1.8267]
0.2849 [-1.0632; 1.6330]	sulforaphane	.	.	0.2643 [-0.1660; 0.6946]
0.4251 [-0.8865; 1.7367]	0.1402 [-0.3826; 0.6630]	balovaptan	.	0.1241 [-0.1728; 0.4210]
0.5424 [-0.8064; 1.8912]	0.2575 [-0.3526; 0.8676]	0.1173 [-0.4073; 0.6419]	oxytocin	0.0068 [-0.4257; 0.4393]
0.5492 [-0.7284; 1.8267]	0.2643 [-0.1660; 0.6946]	0.1241 [-0.1728; 0.4210]	0.0068 [-0.4257; 0.4393]	placebo

[truncated: 22 more sheets: Anxiety depressive children, Anxiety depressive adults, Caregiver stress children, Caregiver stress adults, Functioning children, Functioning adults, QoL children, Qol adults, Response children, Response adults, Dropouts any reason children, Dropouts any reason adults, Dropouts adverse event children, Dropouts adverse event adults, Any adverse event children, Any adverse event adults, Sedation children, Sedation adults, Weight children, Weight adults …]
