# Supplementary material for: Pharmacological and dietary-supplement treatments for autism spectrum disorder: a systematic review and network meta-analysis
Source: Mol Autism. 2022 Mar 4;13:10. doi: 10.1186/s13229-022-00488-4 (PMC8896153; doi:10.1186/s13229-022-00488-4)
Supplement: Supplementary file 7 — Additional file 7. Dataset. [file 13229_2022_488_MOESM7_ESM.xlsx]

## Sheet: dataset
Identifiers							Study participants				Study intervention					Study design																		Participant characteristics						Primary outcome: social-communication difficulties
ID_study	ID_arm	study_name	year_publication	drug_name	drug_dose	arm_total_N	diagnosis	age_group	associated_condition	genetic_study	drug_arm	placebo_arm	arms_number	medication_application	dose_fix_flex	sample_size_random	sites_number	sites_academic_prec	country	duration	crossover	blinding_type	randomization_assumed	completers_only	sponsor_type	randomization	alloc_concealment	blind_pers_pat	blind_outcome	missing_outcomes	selective_reporting	other_bias	RoBCategory	age_mean	female_perc	iq_disability_perc	abc_irritability_baseline	cgi_severity_M	social_rater	social_scale	social_n	social_mean	social_sd	social_sd_25	social_sd_75	social_baseline_mean	social_baseline_sd	social_mean_original	social_sd_original
2699	2880	Akkok_1995	1995	naltrexone		11	DSM-III-R	children/adolescents	no	no	drug	yes	2	oral	fixed	20	1	100	Turkey	2	crossover	single	no	yes		not indicated	not indicated	high risk	not indicated	low risk	low risk	not indicated	moderate risk	6.26	0
2699	3087	Akkok_1995	1995	placebo		9	DSM-III-R	children/adolescents	no	no	drug	yes	2	oral	fixed	20	1	100	Turkey	2	crossover	single	no	yes		not indicated	not indicated	high risk	not indicated	low risk	low risk	not indicated	moderate risk	6.26	0
6	13	Aman_2017	2017	memantine		60	DSM-IV-TR	children/adolescents	no	no	drug	yes	2	oral	flexible	121			USA	12	parallel	double	no	no	industry funding	low risk	low risk	not indicated	not indicated	low risk	low risk	not indicated	moderate risk	9	13.3333			4.6	other	CCC-2-SIDC	54	0.9	9.61	9.61	9.61			0.9	9.61
6	219	Aman_2017	2017	placebo		61	DSM-IV-TR	children/adolescents	no	no	drug	yes	2	oral	flexible	121			USA	12	parallel	double	no	no		low risk	low risk	not indicated	not indicated	low risk	low risk	not indicated	moderate risk	8.9	19.6721			4.8	other	CCC-2-SIDC	53	-0.4	9.81	9.81	9.81			-0.4	9.81
214	459	Amminger_2007	2007	omega-3		7	DSM-IV	children/adolescents	irritability	no	dietary-supplement	yes	2	oral	fixed	13	1	100	Austria	6	parallel	double	no	no		not indicated	not indicated	low risk	low risk	high risk	low risk	high risk	high risk	10.5	0		29.3		clinician	ABC-L/SW	7	-5.6	8.1	8.1	8.1	24.4	12	-5.6	8.1
214	666	Amminger_2007	2007	placebo		6	DSM-IV	children/adolescents	irritability	no	dietary-supplement	yes	2	oral	fixed	13	1	100	Austria	6	parallel	double	no	no		not indicated	not indicated	low risk	low risk	high risk	low risk	high risk	high risk	12.1	0		26.4		clinician	ABC-L/SW	5	-4.6	5.6	5.6	5.6	25.6	4.4	-4.6	5.6
90	97	Anagnostou_2012	2012	oxytocin		10	DSM-IV-TR	adults	no	no	drug	yes	2	intranasal	fixed	19	1	100	USA	6	parallel	double	no	no	patent application	low risk	low risk	not indicated	not indicated	low risk	low risk	low risk	low risk	33.8	10	0
90	302	Anagnostou_2012	2012	placebo		9	DSM-IV-TR	adults	no	no	drug	yes	2	intranasal	fixed	19	1	100	USA	6	parallel	double	no	no		low risk	low risk	not indicated	not indicated	low risk	low risk	low risk	low risk	32.9	22.2222	0
7	14	Anderson_1989	1989	haloperidol		15	DSM-III	children/adolescents	no	no	drug	yes	2	oral	flexible	45	1	100	USA	4	crossover	double	no	not indicated		not indicated	not indicated	low risk	low risk	not indicated	not indicated	not indicated	moderate risk	4.49	20	93.3333
7	220	Anderson_1989	1989	placebo		30	DSM-III	children/adolescents	no	no	drug	yes	2	oral	flexible	45	1	100	USA	4	crossover	double	no	not indicated		not indicated	not indicated	low risk	low risk	not indicated	not indicated	not indicated	moderate risk	4.49	23.3333	93.3333
215	460	Arnold_2006	2006	atomoxetine		9	DSM-IV	children/adolescents	ADHD symptoms	no	drug	yes	2	oral	flexible	16			USA	6	crossover	double	no	no	industry funding	not indicated	not indicated	low risk	low risk	low risk	high risk	not indicated	moderate risk	9.26	33.3333			4.69
215	667	Arnold_2006	2006	placebo		7	DSM-IV	children/adolescents	ADHD symptoms	no	drug	yes	2	oral	flexible	16			USA	6	crossover	double	no	no		not indicated	not indicated	low risk	low risk	low risk	high risk	not indicated	moderate risk	9.26	14.2857			4.69
8	15	Arnold_2012	2012	mecamylamine		12	DSM-IV	children/adolescents	no	no	drug	yes	2	oral	flexible	20	1	100	USA	14	parallel	double	no	no		low risk	low risk	not indicated	not indicated	low risk	low risk	high risk	moderate risk	6.76	8.33333	41.6667	12.75	4.7	other	ABC-L/SW	12	-4.25	6.97	6.97	6.97	10.42	6.61	-4.25	6.97
8	221	Arnold_2012	2012	placebo		8	DSM-IV	children/adolescents	no	no	drug	yes	2	oral	flexible	20	1	100	USA	14	parallel	double	no	no		low risk	low risk	not indicated	not indicated	low risk	low risk	high risk	moderate risk	8.36	25	62.5	12.88	5.2	other	ABC-L/SW	8	-7.5	9.56	9.56	9.56	17	9.37	-7.5	9.56
2906	3296	Arnold_2019	2019	placebo		4	DSM-5	children/adolescents	gastrointestinal symptoms and anxiety	no	dietary-supplement	yes	2	oral	flexible	13	1	100	USA	8	crossover	double	no	yes		low risk	low risk	low risk	low risk	high risk	low risk	low risk	moderate risk	8.76	75		25		other	ABC-L/SW	4	1.25	15.4771	17.8667	10.4288	21.25	13.598	22.5	16.842
2906	3089	Arnold_2019	2019	probiotics		6	DSM-5	children/adolescents	gastrointestinal symptoms and anxiety	no	dietary-supplement	yes	2	oral	flexible	13	1	100	USA	8	crossover	double	no	yes		low risk	low risk	low risk	low risk	high risk	low risk	low risk	moderate risk	8.83	16.6667		18.5		other	ABC-L/SW	6	-5.5	12.468	15.1897	8.77042	18.83	12.336	13.33	12.596
9	16	Barthelemy_1989	1989	fenfluramine		7	DSM-III	children/adolescents	no	no	drug	yes	2	oral	flexible	13	1	100	France	4	crossover	double	no	no		not indicated	not indicated	not indicated	not indicated	low risk	high risk	not indicated	moderate risk	6.33	42.8571	100
9	222	Barthelemy_1989	1989	placebo		6	DSM-III	children/adolescents	no	no	drug	yes	2	oral	flexible	13	1	100	France	4	crossover	double	no	no		not indicated	not indicated	not indicated	not indicated	low risk	high risk	not indicated	moderate risk	6.33	33.3333	100
10	17	Belsito_2001	2001	lamotrigine		19	(ADI-R, ADOS, CARS)	children/adolescents	no	no	drug	yes	2	oral	fixed	37			USA	12	parallel	double	no	yes	industry funding	low risk	low risk	low risk	low risk	high risk	high risk	not indicated	high risk	5.6	0				clinician	ADOS-PL-SI	11	-0.46	3.76	3.76	3.76	7.73		-0.46	3.76
10	223	Belsito_2001	2001	placebo		16	(ADI-R, ADOS, CARS)	children/adolescents	no	no	drug	yes	2	oral	fixed	37			USA	12	parallel	double	no	yes		low risk	low risk	low risk	low risk	high risk	high risk	not indicated	high risk	6.1	6.25				clinician	ADOS-PL-SI	13	-0.92	3.76	3.76	3.76	7.69		-0.92	3.76
11	18	Bent_2011	2011	omega-3		14	DSM-IV-TR	children/adolescents	no	no	dietary-supplement	yes	2	oral	fixed	27	1	100	USA	12	parallel	double	no	no		low risk	low risk	low risk	low risk	low risk	low risk	low risk	low risk	5.85	7.14286		10.1	4.6	other	ABC-L/SW	13	-2.7	4.8	4.8	4.8	7.7	7	-2.7	4.8
11	224	Bent_2011	2011	placebo		13	DSM-IV-TR	children/adolescents	no	no	dietary-supplement	yes	2	oral	fixed	27	1	100	USA	12	parallel	double	no	no		low risk	low risk	low risk	low risk	low risk	low risk	low risk	low risk	5.82	15.3846		12	4.2	other	ABC-L/SW	12	-1.9	5.7	5.7	5.7	8.3	7	-1.9	5.7
12	19	Bent_2014	2014	omega-3		29	(SCQ)	children/adolescents	ADHD symptoms	no	dietary-supplement	yes	2	oral	fixed	57			USA	6	parallel	double	no	no		low risk	low risk	low risk	low risk	low risk	low risk	not indicated	low risk	7.35	10.3448		20		other	ABC-L/SW	29	-2.1	4.2	4.2	4.2	12.2	8.8	-2.1	4.2
12	225	Bent_2014	2014	placebo		28	(SCQ)	children/adolescents	ADHD symptoms	no	dietary-supplement	yes	2	oral	fixed	57			USA	6	parallel	double	no	no		low risk	low risk	low risk	low risk	low risk	low risk	not indicated	low risk	7.08	14.2857		16.8		other	ABC-L/SW	28	0.1	2.6	2.6	2.6	8.8	4.2	0.1	2.6
3939	4138	Bernaerts_2020	2020	oxytocin		22	DSM-IV-TR	adults	no	no	drug	yes	2	intranasal	fixed	40	1	100	Belgium	4	parallel	double	no	no		low risk	low risk	low risk	low risk	low risk	low risk	low risk	low risk	25	0	0
3939	4343	Bernaerts_2020	2020	placebo		18	DSM-IV-TR	adults	no	no	drug	yes	2	intranasal	fixed	40	1	100	Belgium	4	parallel	double	no	no		low risk	low risk	low risk	low risk	low risk	low risk	low risk	low risk	24	0	0
217	669	Bertoglio_2010	2010	placebo		17	DSM-IV-TR	children/adolescents	no	no	dietary-supplement	yes	2	subcutaneous	fixed	30	1	100	USA	6	crossover	double	no	no		low risk	low risk	not indicated	not indicated	low risk	high risk	not indicated	moderate risk		5.88235
217	462	Bertoglio_2010	2010	vitamin-B12		13	DSM-IV-TR	children/adolescents	no	no	dietary-supplement	yes	2	subcutaneous	fixed	30	1	100	USA	6	crossover	double	no	no		low risk	low risk	not indicated	not indicated	low risk	high risk	not indicated	moderate risk		7.69231
1250	1816	Bolognani_2019	2019	balovaptan	10mg/day	39	DSM-5, ICD-10	adults	no	no	drug	yes	4	oral	fixed	223	26	61.5385	USA	12	parallel	double	no	no	industry funding	low risk	low risk	low risk	low risk	low risk	low risk	low risk	low risk	23.9	0	0		4.4	clinician	VABS-S	38	-9	14.69	14.69	14.69			-9	14.69
1250	1815	Bolognani_2019	2019	balovaptan	4mg/day	77	DSM-5, ICD-10	adults	no	no	drug	yes	4	oral	fixed	223	26	61.5385	USA	12	parallel	double	no	no	industry funding	low risk	low risk	low risk	low risk	low risk	low risk	low risk	low risk	24.5	0	0		4.4	clinician	VABS-S	73	-4.14	9.05	9.05	9.05			-4.14	9.05
1250	1807	Bolognani_2019	2019	placebo		75	DSM-5, ICD-10	adults	no	no	drug	yes	4	oral	fixed	223	26	61.5385	USA	12	parallel	double	no	no		low risk	low risk	low risk	low risk	low risk	low risk	low risk	low risk	24.7	0	0		4.4	clinician	VABS-S	72	-3.12	12.54	12.54	12.54		16	-3.12	12.54
218	463	Bouvard_1995	1995	naltrexone		5	DSM-III-R, ICD-10	children/adolescents	no	no	drug	yes	2	oral	fixed	10	1	100	France	4	crossover	double	no	no		not indicated	not indicated	not indicated	not indicated	low risk	high risk	not indicated	moderate risk	9.5	40
218	670	Bouvard_1995	1995	placebo		5	DSM-III-R, ICD-10	children/adolescents	no	no	drug	yes	2	oral	fixed	10	1	100	France	4	crossover	double	no	no		not indicated	not indicated	not indicated	not indicated	low risk	high risk	not indicated	moderate risk	9.5	60
14	21	Buietlaar_1990	1990	ORG-2766		7	DSM-III-R	children/adolescents	no	no	drug	yes	2	oral	fixed	14	1	100	Netherlands	4	crossover	double	no	no	not indicated	not indicated	not indicated	low risk	low risk	low risk	high risk	low risk	moderate risk	8.67	14.2857
14	227	Buietlaar_1990	1990	placebo		7	DSM-III-R	children/adolescents	no	no	drug	yes	2	oral	fixed	14	1	100	Netherlands	4	crossover	double	no	no		not indicated	not indicated	low risk	low risk	low risk	high risk	low risk	moderate risk	8.75	14.2857
1664	2034	Buitelaar_1992	1992	ORG-2766		10	DSM-III-R	children/adolescents	no	no	drug	yes	2	oral	fixed	20	1	100	Netherlands	8	crossover	double	no	yes	not indicated	not indicated	not indicated	low risk	low risk	high risk	high risk	not indicated	high risk	10.33	20	50
1664	2241	Buitelaar_1992	1992	placebo		11	DSM-III-R	children/adolescents	no	no	drug	yes	2	oral	fixed	20	1	100	Netherlands	8	crossover	double	no	yes		not indicated	not indicated	low risk	low risk	high risk	high risk	not indicated	high risk	10.33	18.1818	54.5455
16	23	Campbell_1982	1984	haloperidol		20	DSM-III	children/adolescents	no	no	drug	yes	2	oral	flexible	41	1	100	USA	4	crossover	double	no	not indicated		not indicated	not indicated	low risk	low risk	not indicated	high risk	not indicated	moderate risk	4.58
16	229	Campbell_1982	1984	placebo		20	DSM-III	children/adolescents	no	no	drug	yes	2	oral	flexible	41	1	100	USA	4	crossover	double	no	not indicated		not indicated	not indicated	low risk	low risk	not indicated	high risk	not indicated	moderate risk	4.58
17	24	Campbell_1987	1988	fenfluramine		14	DSM-III	children/adolescents	no	no	drug	yes	2	oral	flexible	28	1	100	USA	8	parallel	double	no	not indicated		not indicated	not indicated	low risk	low risk	not indicated	high risk	high risk	high risk	4.57	21.4286	85.7143		5.59	clinician	CPRS-withdrawal	14	5.3	0.58	0.58	0.58			5.3	0.58
17	230	Campbell_1987	1988	placebo		14	DSM-III	children/adolescents	no	no	drug	yes	2	oral	flexible	28	1	100	USA	8	parallel	double	no	not indicated		not indicated	not indicated	low risk	low risk	not indicated	high risk	high risk	high risk	4.57	21.4286	85.7143		6.06	clinician	CPRS-withdrawal	14	5.83	0.58	0.58	0.58			5.83	0.58
219	464	Campbell_1993	1993	naltrexone		23	DSM-III-R	children/adolescents	no	no	drug	yes	2	oral	flexible	45	1	100	USA	3	parallel	double	no	not indicated		not indicated	not indicated	not indicated	not indicated	not indicated	high risk	not indicated	moderate risk	4.9	17.3913	82.6087
219	671	Campbell_1993	1993	placebo		18	DSM-III-R	children/adolescents	no	no	drug	yes	2	oral	flexible	45	1	100	USA	3	parallel	double	no	not indicated		not indicated	not indicated	not indicated	not indicated	not indicated	high risk	not indicated	moderate risk	4.9	16.6667	83.3333
5760	6344	Castejon_2021	2021	placebo		24		children/adolescents	no	no	dietary-supplement	yes	2	oral	fixed	46	1	100	USA	13	parallel	double	no	yes		low risk	low risk	not indicated	not indicated	high risk	high risk	high risk	high risk	3.9	16.6667				clinician	VABS-S	21	0.4	13.2932	15.1267	8.88825	-79.1	11.27	-78.7	14.66
5760	6145	Castejon_2021	2021	whey-protein		22		children/adolescents	no	no	dietary-supplement	yes	2	oral	fixed	46	1	100	USA	13	parallel	double	no	yes	industry funding	low risk	low risk	not indicated	not indicated	high risk	high risk	high risk	high risk	3.9	9.09091				clinician	VABS-S	19	-2.65	14.786	17.0793	9.9668	-71.24	13.01	-73.89	16.08
91	98	Chez_2017	2017	dextromethorphan/quinidine		7	DSM-IV-TR	adults	irritability or labile emotional state	no	drug	yes	2	oral	flexible	15	1	0	USA	8	crossover	double	no	no	industry funding	not indicated	low risk	not indicated	not indicated	low risk	high risk	low risk	moderate risk	21.92	14.2857
91	303	Chez_2017	2017	placebo		7	DSM-IV-TR	adults	irritability or labile emotional state	no	drug	yes	2	oral	flexible	15	1	0	USA	8	crossover	double	no	no		not indicated	low risk	not indicated	not indicated	low risk	high risk	low risk	moderate risk	21.92	14.2857
20	27	Chugani_2016	2016	buspirone	2.5mg/day	54	DSM-IV-TR	children/adolescents	no	no	drug	yes	3	oral	fixed	166	6	100	USA	24	parallel	double	no	no		low risk	not indicated	not indicated	not indicated	low risk	low risk	high risk	moderate risk	3.52	14.8148				clinician	VABS-S	51	-1.7	11.493	13.6118	7.88463	-68.7	10.7121	-70.4	12.1404
20	233	Chugani_2016	2016	buspirone	5mg/day	55	DSM-IV-TR	children/adolescents	no	no	drug	yes	3	oral	fixed	166	6	100	USA	24	parallel	double	no	no		low risk	not indicated	not indicated	not indicated	low risk	low risk	high risk	moderate risk	3.75	20				clinician	VABS-S	52	-1.3	11.6052	13.7447	7.96155	-71	10.8167	-72.3	12.2589
20	423	Chugani_2016	2016	placebo		57	DSM-IV-TR	children/adolescents	no	no	drug	yes	3	oral	fixed	166	6	100	USA	24	parallel	double	no	no		low risk	not indicated	not indicated	not indicated	low risk	low risk	high risk	moderate risk	3.6	17.5439				clinician	VABS-S	52	-2	11.6052	13.7447	7.96155	-70.4	10.8167	-72.4	12.2589
21	28	Cortesi_2012	2012	melatonin		40	DSM-IV-TR	children/adolescents	sleep disorders	no	drug	yes	4	oral	fixed	160	1	100	Italy	12	parallel	double	no	yes		low risk	low risk	low risk	low risk	high risk	high risk	not indicated	high risk	6.8	17.5
21	445	Cortesi_2012	2012	placebo		40	DSM-IV-TR	children/adolescents	sleep disorders	no	drug	yes	4	oral	fixed	160	1	100	Italy	12	parallel	double	no	yes		low risk	low risk	low risk	low risk	high risk	high risk	not indicated	high risk	6.3	15
220	672	Danfors_2005	2005	placebo		6	DSM-IV	children/adolescents	low tetrahydrobiopterin levels in CSF	no	dietary-supplement	yes	2	oral	fixed	12	4		Sweden	26	crossover	double	no	no		not indicated	low risk	low risk	low risk	low risk	high risk	high risk	high risk	4.9	0	50
220	465	Danfors_2005	2005	sapropterin		6	DSM-IV	children/adolescents	low tetrahydrobiopterin levels in CSF	no	dietary-supplement	yes	2	oral	fixed	12	4		Sweden	26	crossover	double	no	no		not indicated	low risk	low risk	low risk	low risk	high risk	high risk	high risk	5.7	0	83.3333
22	29	Dean_2017	2017	n-acetylcysteine		51	DSM-IV-TR	children/adolescents	no	no	dietary-supplement	yes	2	oral	fixed	102	2	100	Australia	24	parallel	double	no	no		low risk	low risk	low risk	low risk	low risk	low risk	low risk	low risk	6.53	11.7647			4.1	other	CCC-2-SIDC	48	-3.05	8.45044	10.3801	5.99307	3.1	8.5	0.05	8.4
22	235	Dean_2017	2017	placebo		51	DSM-IV-TR	children/adolescents	no	no	dietary-supplement	yes	2	oral	fixed	102	2	100	Australia	24	parallel	double	no	no		low risk	low risk	low risk	low risk	low risk	low risk	low risk	low risk	6.24	25.4902			4.2	other	CCC-2-SIDC	50	-5.5	7.56241	8.76048	5.10664	3.3	6.7	-2.2	8.2
3320	3507	DeVane_2019	2019	aripiprazole		31	DSM-IV	children/adolescents	irritability	no	drug	no	2	oral	flexible	61	4	75	USA	10	parallel	double	no	yes		not indicated	not indicated	low risk	low risk	high risk	high risk	low risk	high risk	8.5	19.3548		27.3	4.87
3320	3714	DeVane_2019	2019	risperidone		30	DSM-IV	children/adolescents	irritability	no	drug	no	2	oral	flexible	61	4	75	USA	10	parallel	double	no	yes		not indicated	not indicated	low risk	low risk	high risk	high risk	low risk	high risk	8.3	23.3333		27.8	4.6
5561	5938	Doaei_2021	2021	omega-3		28		children/adolescents	no	no	dietary-supplement	yes	2	oral	fixed	54	1		Iran	8	parallel	double	no	no		low risk	low risk	not indicated	not indicated	low risk	low risk	low risk	low risk	8.1	32.1429				clinician	GARS-2-SI	28	-0.92	4.12164	5.12756	2.96226	21.03	4.25	20.11	3.98
5561	6137	Doaei_2021	2021	placebo		26		children/adolescents	no	no	dietary-supplement	yes	2	oral	fixed	54	1		Iran	8	parallel	double	no	no		low risk	low risk	not indicated	not indicated	low risk	low risk	low risk	low risk	8.2	23.0769				clinician	GARS-2-SI	26	-0.23	4.22696	5.25947	3.0385	22.84	4.36	22.61	4.08
24	31	Ekman_1989	1989	fenfluramine		10	DSM-III, DSM-III-R	children/adolescents	no	no	drug	yes	2	oral	fixed	20	1	100	Sweden	16	crossover	double	no	yes		not indicated	not indicated	not indicated	not indicated	high risk	not indicated	not indicated	moderate risk	6.25	10
24	237	Ekman_1989	1989	placebo		10	DSM-III, DSM-III-R	children/adolescents	no	no	drug	yes	2	oral	fixed	20	1	100	Sweden	16	crossover	double	no	yes		not indicated	not indicated	not indicated	not indicated	high risk	not indicated	not indicated	moderate risk	6.25	10
4185	4386	EUCTR2014-001560-35	2020	bumetanide		47		children/adolescents	no	no	drug	yes	2	oral	flexible	92	1	100	The Netherlands	13	parallel	double	no	yes		low risk	low risk	low risk	low risk	high risk	low risk	low risk	moderate risk	10.5	31.9149		14.3		other	ABC-L/SW	38	-3.2	8.64812	11.003	6.37485	11	9.3	7.8	7.8
4185	4590	EUCTR2014-001560-35	2020	placebo		45		children/adolescents	no	no	drug	yes	2	oral	flexible	92	1	100	The Netherlands	13	parallel	double	no	yes		low risk	low risk	low risk	low risk	high risk	low risk	low risk	moderate risk	10.25	31.1111		14.5		other	ABC-L/SW	37	-3.2	6.05062	7.37958	4.2608	11.5	6	8.3	6.1
221	466	Fahmy_2013	2013	carnosine		16	(CARS)	children/adolescents	no	no	dietary-supplement	yes	2	oral	fixed	30	1	100	Egypt	26	parallel	double	no	not indicated		low risk	not indicated	low risk	low risk	not indicated	low risk	high risk	moderate risk	5.75	12.5
221	673	Fahmy_2013	2013	placebo		14	(CARS)	children/adolescents	no	no	dietary-supplement	yes	2	oral	fixed	30	1	100	Egypt	26	parallel	double	no	not indicated		low risk	not indicated	low risk	low risk	not indicated	low risk	high risk	moderate risk	5.71	21.4286
25	238	Findling_1997	1997	placebo		5	DSM-III-R	children/adolescents	no	no	dietary-supplement	yes	2	oral	fixed	12	1	100	USA	4	crossover	double	no	no		not indicated	not indicated	low risk	low risk	low risk	high risk	not indicated	moderate risk	6.28	20
25	32	Findling_1997	1997	pyridoxine+Mg		5	DSM-III-R	children/adolescents	no	no	dietary-supplement	yes	2	oral	fixed	12	1	100	USA	4	crossover	double	no	no		not indicated	not indicated	low risk	low risk	low risk	high risk	not indicated	moderate risk	6.28	20
26	33	Frye_2018	2018	folinic acid		23	DSM	children/adolescents	language impairment and exclusion of irritable patients	no	dietary-supplement	yes	2	oral	fixed	48	1	100	USA	12	parallel	double	no	no	industry funding	low risk	low risk	low risk	low risk	low risk	low risk	high risk	moderate risk	7.58	21.7391		13.4	4.4	clinician	VABS-S	23	-3.9	9.02831	10.6384	6.16924	-64.4	8.32	-68.3	9.6
26	239	Frye_2018	2018	placebo		25	DSM	children/adolescents	language impairment and exclusion of irritable patients	no	dietary-supplement	yes	2	oral	fixed	48	1	100	USA	12	parallel	double	no	no		low risk	low risk	low risk	low risk	low risk	low risk	high risk	moderate risk	7.17	20		10.2	4.6	clinician	VABS-S	25	-1.3	12.5162	14.0815	8.32888	-66.1	10.3	-67.4	13.93
2493	2666	Gabis_2019	2019	donepezil		29	DSM-IV-TR, DSM-5	children/adolescents	no	no	drug	yes	2	oral	flexible	60	1	100	Israel	12	parallel	double	no	yes		not indicated	low risk	low risk	low risk	high risk	high risk	not indicated	high risk	9.5				4.89	other	ATEC-S	23	-1.61	4.44	4.44	4.44	16.26	5.72	-1.61	4.44
2493	2873	Gabis_2019	2019	placebo		31	DSM-IV-TR, DSM-5	children/adolescents	no	no	drug	yes	2	oral	flexible	60	1	100	Israel	12	parallel	double	no	yes		not indicated	low risk	low risk	low risk	high risk	high risk	not indicated	high risk	9.5				4.96	other	ATEC-S	25	-1.96	4.94	4.94	4.94	16.34	6.02	-1.96	4.94
28	35	Geier_2011	2011	carnosine		19	(CARS)	children/adolescents	no	no	dietary-supplement	yes	2	oral	fixed	30			USA	13	parallel	double	no	no	patent application	low risk	not indicated	low risk	low risk	high risk	low risk	low risk	moderate risk	6.3	10.5263				other	ATEC-S	15	-3.7	6.58255	8.3888	4.86167	12	7.1	8.3	5.9
28	241	Geier_2011	2011	placebo		11	(CARS)	children/adolescents	no	no	dietary-supplement	yes	2	oral	fixed	30			USA	13	parallel	double	no	no		low risk	not indicated	low risk	low risk	high risk	low risk	low risk	moderate risk	6.7	18.1818				other	ATEC-S	8	-1.1	8.07279	9.66332	5.58742	11.9	7.7	10.8	8.4
29	36	Ghanizadeh_2014	2014	aripiprazole		29	DSM-IV-TR	children/adolescents	no	no	drug	no	2	oral	flexible	59	1	100	Iran	8	parallel	double	no	no		not indicated	not indicated	high risk	not indicated	low risk	low risk	low risk	moderate risk	9.6	13.7931		26.2		clinician	ABC-L/SW	29	-10.2	7.94733	10.017	5.79514	27.5	8.4	17.3	7.4
29	242	Ghanizadeh_2014	2014	risperidone		30	DSM-IV-TR	children/adolescents	no	no	drug	no	2	oral	flexible	59	1	100	Iran	8	parallel	double	no	no		not indicated	not indicated	high risk	not indicated	low risk	low risk	low risk	moderate risk	9.5	23.3333		21.5		clinician	ABC-L/SW	30	-9.2	8.08764	10.4226	6.05392	25.3	8.9	16.1	6.9
2494	2667	Ghodsi_2018	2018	carnosine		22	DSM-5	children/adolescents	no	no	dietary-supplement	yes	2	oral	fixed	44	1	100	Iran	8.7	parallel	double	no	no		low risk	not indicated	not indicated	not indicated	high risk	high risk	not indicated	high risk	8.92	22.7273
2494	2874	Ghodsi_2018	2018	placebo		22	DSM-5	children/adolescents	no	no	dietary-supplement	yes	2	oral	fixed	44	1	100	Iran	8.7	parallel	double	no	no		low risk	not indicated	not indicated	not indicated	high risk	high risk	not indicated	high risk	8.36	18.1818
223	468	Ghuman_2009	2009	methylphenidate		6	DSM-IV-TR	children/adolescents	ADHD symptoms	no	drug	yes	2	oral	flexible	12	1	100	USA	2	crossover	double	no	no		not indicated	not indicated	low risk	low risk	low risk	high risk	not indicated	moderate risk	4.8	0			5.25
223	675	Ghuman_2009	2009	placebo		6	DSM-IV-TR	children/adolescents	ADHD symptoms	no	drug	yes	2	oral	flexible	12	1	100	USA	2	crossover	double	no	no		not indicated	not indicated	low risk	low risk	low risk	high risk	not indicated	moderate risk	4.8	0	16.6667		5.25
30	37	Gringras_2017	2017	melatonin		60	DSM-IV-TR, DSM-5, ICD-10	children/adolescents	sleep disorders	no	drug	yes	2	oral	flexible	125	24	50	Finland, France, Netherlands, UK, USA	13	parallel	double	no	no	industry funding	low risk	low risk	low risk	low risk	low risk	high risk	low risk	moderate risk	9	25
30	243	Gringras_2017	2017	placebo		65	DSM-IV-TR, DSM-5, ICD-10	children/adolescents	sleep disorders	no	drug	yes	2	oral	flexible	125	24	50	Finland, France, Netherlands, UK, USA	13	parallel	double	no	no		low risk	low risk	low risk	low risk	low risk	high risk	low risk	moderate risk	8.4	27.6923
31	38	Guastella_2015	2015	oxytocin		26	DSM-IV-TR	children/adolescents	no	no	drug	yes	2	intranasal	fixed	50	2	100	Australia	8	parallel	double	no	no		low risk	low risk	low risk	low risk	low risk	low risk	low risk	low risk	13.85	0	30.7692			other	SRS-SC	26	-9.29	19.3026	23.3701	13.4977	88.21	18.8562	78.92	19.72
31	244	Guastella_2015	2015	placebo		24	DSM-IV-TR	children/adolescents	no	no	drug	yes	2	intranasal	fixed	50	2	100	Australia	8	parallel	double	no	no		low risk	low risk	low risk	low risk	low risk	low risk	low risk	low risk	14	0	29.1667			other	SRS-SC	24	-9.35	20.3423	23.6132	13.7544	86.21	18.11	76.86	22.01
225	470	Handen_2000	2000	methylphenidate	0.3mg/kg/day	9	(CARS)	children/adolescents	ADHD symptoms	no	drug	yes	2	oral	fixed	13	1	100	USA	1	crossover	double	no	no		not indicated	not indicated	not indicated	not indicated	low risk	high risk	not indicated	moderate risk	7.4	22.2222	77.7778
225	677	Handen_2000	2000	placebo		4	(CARS)	children/adolescents	ADHD symptoms	no	drug	yes	2	oral	fixed	13	1	100	USA	1	crossover	double	no	no		not indicated	not indicated	not indicated	not indicated	low risk	high risk	not indicated	moderate risk	7.4	25	100
32	39	Handen_2009	2009	IGOH	140mg/day	32	DSM-IV-TR	children/adolescents	gastrointestinal symptoms	no	drug	yes	4	oral	fixed	125	12		USA	12	parallel	double	no	no	industry funding	low risk	not indicated	low risk	low risk	low risk	high risk	not indicated	moderate risk	7.4	12.5
32	245	Handen_2009	2009	IGOH	420mg/day	31	DSM-IV-TR	children/adolescents	gastrointestinal symptoms	no	drug	yes	4	oral	fixed	125	12		USA	12	parallel	double	no	no	industry funding	low risk	not indicated	low risk	low risk	low risk	high risk	not indicated	moderate risk	8	12.9032
32	425	Handen_2009	2009	IGOH	840mg/day	31	DSM-IV-TR	children/adolescents	gastrointestinal symptoms	no	drug	yes	4	oral	fixed	125	12		USA	12	parallel	double	no	no	industry funding	low risk	not indicated	low risk	low risk	low risk	high risk	not indicated	moderate risk	7.6	12.9032
32	446	Handen_2009	2009	placebo		31	DSM-IV-TR	children/adolescents	gastrointestinal symptoms	no	drug	yes	4	oral	fixed	125	12		USA	12	parallel	double	no	no		low risk	not indicated	low risk	low risk	low risk	high risk	not indicated	moderate risk	6.2	19.3548
33	40	Handen_2012	2012	donepezil		18	DSM-IV-TR	children/adolescents	high functioning and lower scores in excetutive function system	no	drug	yes	2	oral	flexible	34	1	100	USA	10	parallel	double	no	no	industry funding	not indicated	low risk	not indicated	not indicated	low risk	low risk	low risk	moderate risk	11.5	5.55556	0		3.88	other	CBCL-Social	18	-1.27	4.51541	5.7607	3.33924	7.44	4.88	6.17	4.03
33	246	Handen_2012	2012	placebo		16	DSM-IV-TR	children/adolescents	high functioning and lower scores in excetutive function system	no	drug	yes	2	oral	flexible	34	1	100	USA	10	parallel	double	no	no		not indicated	low risk	not indicated	not indicated	low risk	low risk	low risk	moderate risk	11.67	12.5	0		3.93	other	CBCL-Social	16	-2.27	5.03656	6.39751	3.70551	8	5.4	5.73	4.57
34	41	Handen_2015	2015	atomoxetine		32	DSM-IV-TR	children/adolescents	ADHD symptoms	no	drug	yes	4	oral	flexible	128	3	100	USA	10	parallel	double	no	no		low risk	low risk	low risk	low risk	low risk	low risk	low risk	low risk	8.6	18.75		16		other	ABC-L/SW	32	-4.96	8.5984	10.9226	6.32653	12.53	9.22	7.57	7.8
34	447	Handen_2015	2015	placebo		32	DSM-IV-TR	children/adolescents	ADHD symptoms	no	drug	yes	4	oral	flexible	128	3	100	USA	10	parallel	double	no	no		low risk	low risk	low risk	low risk	low risk	low risk	low risk	low risk	8.2	21.875		16.97		other	ABC-L/SW	32	-5.52	6.23144	8.20617	4.79306	12.09	7.12	6.57	4.46
35	42	Hardan_2012	2012	n-acetylcysteine		15	DSM-IV-TR	children/adolescents	irritability	no	dietary-supplement	yes	2	oral	flexible	33	1	100	USA	12	parallel	double	no	no		low risk	low risk	low risk	low risk	low risk	low risk	low risk	low risk	7	13.3333		16.9	5.1	other	ABC-L/SW	14	-4.2	9.4504	11.6048	6.70014	15.2	9.5	11	9.4
35	248	Hardan_2012	2012	placebo		18	DSM-IV-TR	children/adolescents	irritability	no	dietary-supplement	yes	2	oral	flexible	33	1	100	USA	12	parallel	double	no	no		low risk	low risk	low risk	low risk	low risk	low risk	low risk	low risk	7.2	0		14.8	5.3	other	ABC-L/SW	15	-3.8	7.75048	9.52277	5.49812	12.1	7.8	8.3	7.7
36	43	Harfterkamp_2013	2013	atomoxetine		48	DSM-IV-TR	children/adolescents	ADHD symptoms	no	drug	yes	2	oral	fixed	97	9	66.6667	Netherlands	8	parallel	double	no	no	industry funding	low risk	low risk	low risk	low risk	low risk	low risk	high risk	moderate risk	9.9	12.5		17.3		other	ABC-L/SW	48	-1.1	7.36185	9.68696	5.65664	12.5	8.4	11.4	5.33
36	249	Harfterkamp_2013	2013	placebo		49	DSM-IV-TR	children/adolescents	ADHD symptoms	no	drug	yes	2	oral	fixed	97	9	66.6667	Netherlands	8	parallel	double	no	no		low risk	low risk	low risk	low risk	low risk	low risk	high risk	moderate risk	10	16.3265		16.2		other	ABC-L/SW	49	-0.8	7.06824	9.25673	5.39825	12.5	8	11.7	5.4
5563	5940	Hayashi_2021	2021	melatonin	1mg/day	65		children/adolescents	sleep problems	no	drug	yes	3	oral	fixed	196	34		Japan	2	parallel	double	no	no	industry funding	low risk	low risk	low risk	low risk	low risk	low risk	not indicated	low risk	10.8	40	16.9231			other	ABC-L/SW	65	0	8.06	8.06	8.06			0	8.06
5563	6139	Hayashi_2021	2021	melatonin	4mg/day	65		children/adolescents	sleep problems	no	drug	yes	3	oral	fixed	196	34		Japan	2	parallel	double	no	no	industry funding	low risk	low risk	low risk	low risk	low risk	low risk	not indicated	low risk	12	30.7692	12.3077			other	ABC-L/SW	65	-1	8.06	8.06	8.06			-1	8.06
5563	6143	Hayashi_2021	2021	placebo		66		children/adolescents	sleep problems	no	drug	yes	3	oral	fixed	196	34		Japan	2	parallel	double	no	no		low risk	low risk	low risk	low risk	low risk	low risk	not indicated	low risk	10.8	43.9394	9.09091			other	ABC-L/SW	66	0	8.06	8.06	8.06			0	8.06
37	250	Hellings_2005	2005	placebo		14	DSM-IV	children/adolescents	irritability	no	drug	yes	2	oral	flexible	30	1	100	USA	8	parallel	double	no	no		not indicated	low risk	not indicated	not indicated	not indicated	high risk	low risk	moderate risk	12.1	21.4286	85.7143	21.93	5.4
37	44	Hellings_2005	2005	valproate		16	DSM-IV	children/adolescents	irritability	no	drug	yes	2	oral	flexible	30	1	100	USA	8	parallel	double	no	no	industry funding	not indicated	low risk	not indicated	not indicated	not indicated	high risk	low risk	moderate risk	10.3	31.25	87.5	23.33	5.4
38	251	Hendren_2016	2016	placebo		29	DSM-IV	children/adolescents	no	no	dietary-supplement	yes	2	subcutaneous	fixed	57	1	100	USA	8	parallel	double	no	no		low risk	low risk	not indicated	not indicated	low risk	low risk	low risk	low risk	4.83	20.6897		11.1	5.1	other	ABC-L/SW	23	-1.2	7.1	7.1	7.1	14.2	8.5	-1.2	7.1
38	45	Hendren_2016	2016	vitamin-B12		28	DSM-IV	children/adolescents	no	no	dietary-supplement	yes	2	subcutaneous	fixed	57	1	100	USA	8	parallel	double	no	no		low risk	low risk	not indicated	not indicated	low risk	low risk	low risk	low risk	5.58	21.4286		15.2	5.2	other	ABC-L/SW	27	-1.9	5.8	5.8	5.8	15	9.1	-1.9	5.8
2492	2665	Herscu_2019	2019	fluoxetine		78	DSM-IV-TR	children/adolescents	no	no	drug	yes	2	oral	flexible	158	18	61.1111	USA	14	parallel	double	no	no	industry funding	low risk	low risk	low risk	low risk	low risk	low risk	low risk	low risk	9.1	12.8205			4.94
2492	2872	Herscu_2019	2019	placebo		80	DSM-IV-TR	children/adolescents	no	no	drug	yes	2	oral	flexible	158	18	61.1111	USA	14	parallel	double	no	no		low risk	low risk	low risk	low risk	low risk	low risk	low risk	low risk	8.9	16.25			4.81
39	46	Hollander_2005	2005	fluoxetine		19	DSM-IV-TR	children/adolescents	no	no	drug	yes	2	oral	flexible	44			USA	8	crossover	double	no	no		not indicated	not indicated	not indicated	not indicated	not indicated	not indicated	low risk	moderate risk	9.1	31.5789	57.8947		4.7
39	252	Hollander_2005	2005	placebo		20	DSM-IV-TR	children/adolescents	no	no	drug	yes	2	oral	flexible	44			USA	8	crossover	double	no	no		not indicated	not indicated	not indicated	not indicated	not indicated	not indicated	low risk	moderate risk	7.35	15	60		4.5
40	253	Hollander_2006	2006	placebo		4	DSM-IV	children/adolescents	no	no	drug	yes	2	oral	flexible	13			USA	8	parallel	double	no	no		not indicated	not indicated	low risk	low risk	low risk	not indicated	low risk	moderate risk	9.5
40	47	Hollander_2006	2006	valproate		9	DSM-IV	children/adolescents	no	no	drug	yes	2	oral	flexible	13			USA	8	parallel	double	no	no	industry funding	not indicated	not indicated	low risk	low risk	low risk	not indicated	low risk	moderate risk	9.5
226	471	Hollander_2006b	2006	olanzapine		6	DSM-IV	children/adolescents	no	no	drug	yes	2	oral	flexible	11	1	100	USA	8	parallel	double	no	no	industry funding	not indicated	not indicated	low risk	low risk	not indicated	high risk	not indicated	moderate risk	9.25	0	66.6667		4.5
226	678	Hollander_2006b	2006	placebo		5	DSM-IV	children/adolescents	no	no	drug	yes	2	oral	flexible	11	1	100	USA	8	parallel	double	no	no		not indicated	not indicated	low risk	low risk	not indicated	high risk	not indicated	moderate risk	8.9	40	60		4.4
41	254	Hollander_2010	2010	placebo		11	DSM-IV-TR	children/adolescents	irritability	no	drug	yes	2	oral	flexible	27			USA	12	parallel	double	no	no		not indicated	not indicated	low risk	low risk	low risk	high risk	not indicated	moderate risk	8.97	9.09091		20.3	4.73
41	48	Hollander_2010	2010	valproate		16	DSM-IV-TR	children/adolescents	irritability	no	drug	yes	2	oral	flexible	27			USA	12	parallel	double	no	no		not indicated	not indicated	low risk	low risk	low risk	high risk	not indicated	moderate risk	9.66	18.75		22	5.13
93	100	Hollander_2012	2012	fluoxetine		22	DSM-IV	adults	no	no	drug	yes	2	oral	flexible	37	1	100	USA	12	parallel	double	no	no	patent application	not indicated	not indicated	not indicated	low risk	low risk	not indicated	low risk	moderate risk	31.8	36.3636	9.09091		4.43
93	305	Hollander_2012	2012	placebo		15	DSM-IV	adults	no	no	drug	yes	2	oral	flexible	37	1	100	USA	12	parallel	double	no	no		not indicated	not indicated	not indicated	low risk	low risk	not indicated	low risk	moderate risk	37.99	20	6.66667		4.33
42	49	Ichikawa_2017	2017	aripiprazole		47	DSM-IV-TR	children/adolescents	irritability	no	drug	yes	2	oral	flexible	92	50	44	Japan	8	parallel	double	no	no	industry funding	not indicated	low risk	not indicated	not indicated	low risk	low risk	low risk	moderate risk	10.3	17.0213	61.7021	26.9	4.9	other	ABC-L/SW	47	-5.2	6.86	6.86	6.86	15	9.6	-5.2	6.86
42	255	Ichikawa_2017	2017	placebo		45	DSM-IV-TR	children/adolescents	irritability	no	drug	yes	2	oral	flexible	92	50	44	Japan	8	parallel	double	no	no		not indicated	low risk	not indicated	not indicated	low risk	low risk	low risk	moderate risk	9.9	20	64.4444	26.1	5	other	ABC-L/SW	45	-4.7	7.38	7.38	7.38	14.8	9.39	-4.7	7.38
4147	4552	IRCT20131013014994N5	2020	placebo		26		children/adolescents	no	no	dietary-supplement	yes	2	oral	fixed	52	1	100	Iran	15	parallel	double	no	yes		low risk	low risk	low risk	low risk	high risk	low risk	low risk	moderate risk	8.95	19.2308	0	18.23		clinician	ABC-L/SW	21	-0.09	8.695	10.6461	6.14653	13.61	8.69	13.52	8.7
4147	4348	IRCT20131013014994N5	2020	vitamin-D		26		children/adolescents	no	no	dietary-supplement	yes	2	oral	fixed	52	1	100	Iran	15	parallel	double	no	yes		low risk	low risk	low risk	low risk	high risk	low risk	low risk	moderate risk	8.88	7.69231	0	15.59		clinician	ABC-L/SW	22	-0.5	6.57008	8.17062	4.72014	15.54	6.77	15.04	6.35
44	427	Kent_2013	2013	placebo		35	DSM-IV-TR	children/adolescents	irritability	no	drug	yes	3	oral	fixed	96	16		USA	6	parallel	double	no	no		low risk	not indicated	low risk	low risk	low risk	high risk	low risk	moderate risk	9	11.4286		28.9	4.9
44	257	Kent_2013	2013	risperidone	1.25mg/day	31	DSM-IV-TR	children/adolescents	irritability	no	drug	yes	3	oral	fixed	96	16		USA	6	parallel	double	no	no	industry funding	low risk	not indicated	low risk	low risk	low risk	high risk	low risk	moderate risk	9	9.67742		28	5
45	258	Kerley_2017	2017	placebo		20	DSM	children/adolescents	no	no	dietary-supplement	yes	2	oral	fixed	42	1	100	Ireland	20	parallel	double	no	yes		not indicated	low risk	low risk	low risk	high risk	low risk	low risk	moderate risk	6.9	10		14.1		other	ABC-L/SW	20	-4.6	28.34	28.34	28.34	10.2	6.3	-4.6	28.34
45	52	Kerley_2017	2017	vitamin-D		22	DSM	children/adolescents	no	no	dietary-supplement	yes	2	oral	fixed	42	1	100	Ireland	20	parallel	double	no	yes		not indicated	low risk	low risk	low risk	high risk	low risk	low risk	moderate risk	7.9	13.6364		14.8		other	ABC-L/SW	18	-3.2	28.34	28.34	28.34	13.4	7.5	-3.2	28.34
46	53	Kern_2001	2001	dimethylglycine		18	DSM-IV	children/adolescents	no	no	dietary-supplement	yes	2	oral	fixed	37	1	100	USA	4	parallel	double	no	yes	industry funding	not indicated	low risk	low risk	low risk	high risk	high risk	high risk	high risk						other	ABC-L/SW	18	-1.94	1.89	1.89	1.89	14.8		-1.94	1.89
46	259	Kern_2001	2001	placebo		19	DSM-IV	children/adolescents	no	no	dietary-supplement	yes	2	oral	fixed	37	1	100	USA	4	parallel	double	no	yes		not indicated	low risk	low risk	low risk	high risk	high risk	high risk	high risk						other	ABC-L/SW	19	-0.95	1.89	1.89	1.89	6.2		-0.95	1.89
102	109	King_2001	2001	amantidine		19	DSM-IV, ICD-10	children/adolescents	irritability and ADHD symptoms	no	drug	yes	2	oral	fixed	39	6	100	USA	4	parallel	double	no	no	industry funding	not indicated	not indicated	low risk	low risk	low risk	high risk	low risk	moderate risk	7	21.0526		19.1
102	314	King_2001	2001	placebo		20	DSM-IV, ICD-10	children/adolescents	irritability and ADHD symptoms	no	drug	yes	2	oral	fixed	39	6	100	USA	4	parallel	double	no	no		not indicated	not indicated	low risk	low risk	low risk	high risk	low risk	moderate risk	7	5		18.7
47	54	King_2009	2009	citalopram		73	DSM-IV-TR	children/adolescents	no	no	drug	yes	2	oral	flexible	149	6	100	USA	12	parallel	double	no	no		low risk	not indicated	low risk	low risk	low risk	low risk	low risk	low risk	9.1	12.3288	41.0959	13.2	4.93	other	ABC-L/SW	73	-3.2	6.5	6.5	6.5	11.4	8.2	-3.2	6.5
47	260	King_2009	2009	placebo		76	DSM-IV-TR	children/adolescents	no	no	drug	yes	2	oral	flexible	149	6	100	USA	12	parallel	double	no	no		low risk	not indicated	low risk	low risk	low risk	low risk	low risk	low risk	9.6	15.7895	43.4211	11.2	4.95	other	ABC-L/SW	76	-2.9	5	5	5	11.1	8	-2.9	5
103	315	Klaiman_2013	2013	placebo		23	DSM-IV-TR	children/adolescents	no	no	dietary-supplement	yes	2	oral	flexible	61	1	0	USA	16	parallel	double	no	no		low risk	low risk	low risk	low risk	low risk	low risk	high risk	moderate risk	5.02	21.7391		11.9		other	ABC-L/SW	23	-2.6	9.01388	11.6696	6.78541	16.2	10	13.6	7.5
103	110	Klaiman_2013	2013	sapropterin		23	DSM-IV-TR	children/adolescents	no	no	dietary-supplement	yes	2	oral	flexible	61	1	0	USA	16	parallel	double	no	no	industry funding	low risk	low risk	low risk	low risk	low risk	low risk	high risk	moderate risk	5.01	13.0435		11.1		other	ABC-L/SW	23	-4.3	6.52763	8.62446	5.04223	9.5	7.5	5.2	4.4
95	102	Kosaka_2016	2016	oxytocin	16IU/day	20	DSM-IV-TR	adults	no	no	drug	yes	3	intranasal	fixed	60	1	100	Japan	12	parallel	double	no	no		low risk	low risk	not indicated	not indicated	low risk	low risk	low risk	low risk	23.3	10	0	8.8	5.8	other	ABC-L/SW	20	-9.1	10.8019	13.8632	8.04532	19.5	11.8	10.4	9.4
95	307	Kosaka_2016	2016	oxytocin	32IU/day	20	DSM-IV-TR	adults	no	no	drug	yes	3	intranasal	fixed	60	1	100	Japan	12	parallel	double	no	no		low risk	low risk	not indicated	not indicated	low risk	low risk	low risk	low risk	24.8	35	0	4.7	5.9	other	ABC-L/SW	20	-6.6	10.8014	13.1671	7.60248	16.8	10.7	10.2	10.9
95	430	Kosaka_2016	2016	placebo		20	DSM-IV-TR	adults	no	no	drug	yes	3	intranasal	fixed	60	1	100	Japan	12	parallel	double	no	no		low risk	low risk	not indicated	not indicated	low risk	low risk	low risk	low risk	24.9	20	0	10.7	6	other	ABC-L/SW	20	-3.9	9.87472	11.6357	6.7476	13.3	9.1	9.4	10.5
49	56	Lamberti_2016	2016	aripiprazole		22	DSM-5	children/adolescents	ADHD symptoms	no	drug	no	2	oral	flexible	44	1	100	Italy	24	parallel	open	no	no		low risk	not indicated	high risk	high risk	not indicated	high risk	low risk	high risk	8.4	22.7273			5.4
49	262	Lamberti_2016	2016	risperidone		22	DSM-5	children/adolescents	ADHD symptoms	no	drug	no	2	oral	flexible	44	1	100	Italy	24	parallel	open	no	no		low risk	not indicated	high risk	high risk	not indicated	high risk	low risk	high risk	7.9	18.1818			5.5
50	57	Lemonnier_2012	2012	bumetanide		30	ICD-10	children/adolescents	no	no	drug	yes	2	oral	fixed	60	1	100	France	13	parallel	double	no	yes	patent application	low risk	low risk	low risk	low risk	high risk	low risk	low risk	moderate risk	6.88	10				clinician	ADOS-G-SI	27	-3.22	3.42	3.42	3.42	14.19	5.41	-3.22	3.42
50	263	Lemonnier_2012	2012	placebo		30	ICD-10	children/adolescents	no	no	drug	yes	2	oral	fixed	60	1	100	France	13	parallel	double	no	yes		low risk	low risk	low risk	low risk	high risk	low risk	low risk	moderate risk	7.1	23.3333				clinician	ADOS-G-SI	26	-1.81	3.12	3.12	3.12	16.46	6.87	-1.81	3.12
51	58	Lemonnier_2017	2017	bumetanide	1mg/day	20	ICD-10	children/adolescents	no	no	drug	yes	4	oral	fixed	88	6	100	France	13	parallel	double	no	no	industry funding	low risk	low risk	low risk	low risk	low risk	low risk	low risk	low risk	7.8	20				other	SRS-SC	20	-4.38	8.84	8.84	8.84			-4.38	8.84
51	264	Lemonnier_2017	2017	bumetanide	2mg/day	23	ICD-10	children/adolescents	no	no	drug	yes	4	oral	fixed	88	6	100	France	13	parallel	double	no	no	industry funding	low risk	low risk	low risk	low risk	low risk	low risk	low risk	low risk	7.87	4.34783				other	SRS-SC	18	-3.09	8.95	8.95	8.95			-3.09	8.95
51	428	Lemonnier_2017	2017	bumetanide	4mg/day	22	ICD-10	children/adolescents	no	no	drug	yes	4	oral	fixed	88	6	100	France	13	parallel	double	no	no	industry funding	low risk	low risk	low risk	low risk	low risk	low risk	low risk	low risk	8.45	4.54545				other	SRS-SC	12	-9.2	7.61	7.61	7.61			-9.2	7.61
51	448	Lemonnier_2017	2017	placebo		23	ICD-10	children/adolescents	no	no	drug	yes	4	oral	fixed	88	6	100	France	13	parallel	double	no	no		low risk	low risk	low risk	low risk	low risk	low risk	low risk	low risk	8.87	17.3913				other	SRS-SC	21	-1.25	6.75	6.75	6.75			-1.25	6.75
430	966	Leventhal_1993	1993	fenfluramine		7	DSM-III	children/adolescents	not indicated	no	drug	yes	2	oral	fixed	15	1	100	USA	16	crossover	double	no	no		not indicated	not indicated	not indicated	not indicated	low risk	high risk	not indicated	moderate risk	7.6	14.2857	100
430	1173	Leventhal_1993	1993	placebo		8	DSM-III	children/adolescents	not indicated	no	drug	yes	2	oral	fixed	15	1	100	USA	16	crossover	double	no	no		not indicated	not indicated	not indicated	not indicated	low risk	high risk	not indicated	moderate risk	7.6	12.5	100
52	59	Levine_1997	1997	inositol		5	DSM-III-R	children/adolescents	no	no	dietary-supplement	yes	2	oral	fixed	10	1	100	Israel	4	crossover	double	no	no		low risk	low risk	low risk	low risk	low risk	low risk	low risk	low risk	5.2	0	100
52	265	Levine_1997	1997	placebo		5	DSM-III-R	children/adolescents	no	no	dietary-supplement	yes	2	oral	fixed	10	1	100	Israel	4	crossover	double	no	no		low risk	low risk	low risk	low risk	low risk	low risk	low risk	low risk	6	20	100
3113	3505	Liu_2019	2019	placebo		41	DSM-5	children/adolescents	no	no	dietary-supplement	yes	2	oral	fixed	80	1	0	Taiwan	4	parallel	double	no	yes		low risk	low risk	low risk	low risk	high risk	low risk	low risk	moderate risk	9.91	0			5.17	other	SRS-SC	35	-0.5	22.2125	26.9359	15.5557	104.22	21.77	103.72	22.63
3113	3298	Liu_2019	2019	probiotics		39	DSM-5	children/adolescents	no	no	dietary-supplement	yes	2	oral	fixed	80	1	0	Taiwan	4	parallel	double	no	yes	industry funding	low risk	low risk	low risk	low risk	high risk	low risk	low risk	moderate risk	10.11	0			4.86	other	SRS-SC	36	-2.47	19.55	24.3409	14.063	107.09	20.19	104.62	18.84
53	60	Loebel_2016	2016	lurasidone	20mg/day	49	DSM-IV-TR	children/adolescents	irritability	no	drug	yes	3	oral	fixed	150	40	32.5	USA	6	parallel	double	no	no	industry funding	low risk	not indicated	low risk	low risk	low risk	low risk	low risk	low risk	10.5			28.3	4.9	other	ABC-L/SW	48	-6.8	7.62	7.62	7.62	15.2	9.8	-6.8	7.62
53	266	Loebel_2016	2016	lurasidone	60mg/day	51	DSM-IV-TR	children/adolescents	irritability	no	drug	yes	3	oral	fixed	150	40	32.5	USA	6	parallel	double	no	no	industry funding	low risk	not indicated	low risk	low risk	low risk	low risk	low risk	low risk	10.5	15.6863		27.1	4.7	other	ABC-L/SW	51	-7.4	7.14	7.14	7.14	17.4	10.1	-7.4	7.14
53	429	Loebel_2016	2016	placebo		50	DSM-IV-TR	children/adolescents	irritability	no	drug	yes	3	oral	fixed	150	40	32.5	USA	6	parallel	double	no	no		low risk	not indicated	low risk	low risk	low risk	low risk	low risk	low risk	11	18		29.1	5	other	ABC-L/SW	49	-6.5	7.7	7.7	7.7	18.7	10.8	-6.5	7.7
3321	3508	Malone_2001	2001	haloperidol		6	DSM-IV	children/adolescents	irritability	no	drug	no	2	oral	flexible	12			USA	6	parallel	open	no	no		low risk	not indicated	high risk	high risk	low risk	low risk	low risk	high risk	7.3	33.3333	100		5.5
3321	3715	Malone_2001	2001	olanzapine		6	DSM-IV	children/adolescents	irritability	no	drug	no	2	oral	flexible	12			USA	6	parallel	open	no	no	industry funding	low risk	not indicated	high risk	high risk	low risk	low risk	low risk	high risk	8.5	33.3333	83.3333		5.92
56	63	Mankad_2015	2015	omega-3		19	DSM-IV-TR	children/adolescents	no	no	dietary-supplement	yes	2	oral	flexible	38	1	100	Canada	24	parallel	double	no	no		low risk	low risk	low risk	low risk	low risk	low risk	low risk	low risk	3.9	21.0526				clinician	VABS-S	18	0.3	5.63	5.63	5.63			0.3	5.63
56	268	Mankad_2015	2015	placebo		19	DSM-IV-TR	children/adolescents	no	no	dietary-supplement	yes	2	oral	flexible	38	1	100	Canada	24	parallel	double	no	no		low risk	low risk	low risk	low risk	low risk	low risk	low risk	low risk	3.5	31.5789				clinician	VABS-S	19	-0.8	5.39	5.39	5.39			-0.8	5.39
104	316	Marcus_2009	2009	aripiprazole	10mg/day	59	DSM-IV-TR	children/adolescents	irritability	no	drug	yes	4	oral	fixed	218	37	59.4595	USA	8	parallel	double	no	no	industry funding	low risk	low risk	not indicated	not indicated	low risk	low risk	low risk	low risk	10	15.2542		28.2	4.9	other	ABC-L/SW	59	-4.9	8.45	8.45	8.45	16.8	9.99	-4.9	8.45
104	432	Marcus_2009	2009	aripiprazole	15mg/day	54	DSM-IV-TR	children/adolescents	irritability	no	drug	yes	4	oral	fixed	218	37	59.4595	USA	8	parallel	double	no	no	industry funding	low risk	low risk	not indicated	not indicated	low risk	low risk	low risk	low risk	9.5	7.40741		28.9	5.1	other	ABC-L/SW	53	-7.9	8.01	8.01	8.01	18.9	10.19	-7.9	8.01
104	111	Marcus_2009	2009	aripiprazole	5mg/day	53	DSM-IV-TR	children/adolescents	irritability	no	drug	yes	4	oral	fixed	218	37	59.4595	USA	8	parallel	double	no	no	industry funding	low risk	low risk	not indicated	not indicated	low risk	low risk	low risk	low risk	9	11.3208		28.6	5	other	ABC-L/SW	52	-5.8	8.65	8.65	8.65	17.7	10.1	-5.8	8.65
104	449	Marcus_2009	2009	placebo		52	DSM-IV-TR	children/adolescents	irritability	no	drug	yes	4	oral	fixed	218	37	59.4595	USA	8	parallel	double	no	no		low risk	low risk	not indicated	not indicated	low risk	low risk	low risk	low risk	10.2	7.69231		28	4.7	other	ABC-L/SW	49	-5.2	8.4	8.4	8.4	18	10.5	-5.2	8.4
105	317	Mazahery_2019	2019	omega-3		29	DSM-5	children/adolescents	low vitamin D in serum	no	dietary-supplement	yes	4	oral	fixed	117	1	100	New Zealand	52	parallel	double	no	yes	industry funding	low risk	low risk	low risk	low risk	high risk	low risk	high risk	high risk	5	17.2414		14		other	ABC-L/SW	23	-3.4	4.8	4.8	4.8	9	8.3	-3.4	4.8
105	450	Mazahery_2019	2019	placebo		29	DSM-5	children/adolescents	low vitamin D in serum	no	dietary-supplement	yes	4	oral	fixed	117	1	100	New Zealand	52	parallel	double	no	yes		low risk	low risk	low risk	low risk	high risk	low risk	high risk	high risk	5.5	20.6897		13		other	ABC-L/SW	16	0	6.4	6.4	6.4	12	8.3	0	6.4
105	112	Mazahery_2019	2019	vitamin-D		31	DSM-5	children/adolescents	low vitamin D in serum	no	dietary-supplement	yes	4	oral	fixed	117	1	100	New Zealand	52	parallel	double	no	yes	industry funding	low risk	low risk	low risk	low risk	high risk	low risk	high risk	high risk	5.2	9.67742		17		other	ABC-L/SW	19	-1.8	4.3	4.3	4.3	9.2	8.2	-1.8	4.3
105	433	Mazahery_2019	2019	vitamin-D+omega-3		28	DSM-5	children/adolescents	low vitamin D in serum	no	dietary-supplement	yes	4	oral	fixed	117	1	100	New Zealand	52	parallel	double	no	yes	industry funding	low risk	low risk	low risk	low risk	high risk	low risk	high risk	high risk	5.2	10.7143		13		other	ABC-L/SW	15	-1.4	3.5	3.5	3.5	7.7	5.3	-1.4	3.5
106	113	McDougle_1996	1996	fluvoxamine		15	DSM-III-R	adults	no	no	drug	yes	2	oral	flexible	30	1	100	USA	12	parallel	double	no	no	industry funding	not indicated	not indicated	low risk	low risk	low risk	high risk	low risk	moderate risk	30.1	13.3333	33.3333
106	318	McDougle_1996	1996	placebo		15	DSM-III-R	adults	no	no	drug	yes	2	oral	flexible	30	1	100	USA	12	parallel	double	no	no		not indicated	not indicated	low risk	low risk	low risk	high risk	low risk	moderate risk	30.1	6.66667	33.3333
836	1382	McDougle_1998	1998	placebo		16	DSM-IV	adults	YBOCS, RLRS or SIBQ for inclusion	no	drug	yes	2	oral	flexible	31	1	100	USA	12	parallel	double	no	no		low risk	not indicated	low risk	low risk	low risk	low risk	low risk	low risk	29.7	43.75	75
836	1175	McDougle_1998	1998	risperidone		15	DSM-IV	adults	YBOCS, RLRS or SIBQ for inclusion	no	drug	yes	2	oral	flexible	31	1	100	USA	12	parallel	double	no	no		low risk	not indicated	low risk	low risk	low risk	low risk	low risk	low risk	26	13.3333	73.3333
4756	5123	McDougle_2000	2000	fluvoxamine		18	(NA)	children/adolescents	not indicated	no	drug	yes	2	oral	flexible	34			USA	12	parallel	double	no	not indicated	not indicated	not indicated	not indicated	not indicated	not indicated	not indicated	not indicated	not indicated	moderate risk	9.5	16.6667
4756	5327	McDougle_2000	2000	placebo		16	(NA)	children/adolescents	not indicated	no	drug	yes	2	oral	flexible	34			USA	12	parallel	double	no	not indicated		not indicated	not indicated	not indicated	not indicated	not indicated	not indicated	not indicated	moderate risk	9.5	12.5
60	67	Mehrazad_2018	2018	carnosine		25	DSM-V	children/adolescents	sleep disorders	no	dietary-supplement	yes	2	oral	fixed	50	5	20	Iran	8	parallel	double	no	yes	not indicated	low risk	not indicated	low risk	low risk	high risk	low risk	low risk	moderate risk	8.59	24				other	GARS-2-SI	21	1.19	9.52817	9.80074	6.46833	12.81	5.69	14	11
60	272	Mehrazad_2018	2018	placebo		25	DSM-V	children/adolescents	sleep disorders	no	dietary-supplement	yes	2	oral	fixed	50	5	20	Iran	8	parallel	double	no	yes		low risk	not indicated	low risk	low risk	high risk	low risk	low risk	moderate risk	8.35	24				other	GARS-2-SI	22	0.91	6.40227	6.89086	4.23904	14.64	4.61	15.55	7.31
61	68	Miral_2008	2008	haloperidol		15	DSM-IV	children/adolescents	no	no	drug	no	2	oral	flexible	30			Turkey	10	parallel	double	no	yes		not indicated	not indicated	not indicated	not indicated	high risk	high risk	low risk	high risk	10.9	13.3333			5.13
61	273	Miral_2008	2008	risperidone		15	DSM-IV	children/adolescents	no	no	drug	no	2	oral	flexible	30			Turkey	10	parallel	double	no	yes	industry funding	not indicated	not indicated	not indicated	not indicated	high risk	high risk	low risk	high risk	10	26.6667			5.31
2285	2659	Moradi_2018	2018	placebo		25	DSM-5	children/adolescents	high functioning and low levels of vitamin-D in serum	no	dietary-supplement	yes	4	oral	fixed	100	3		Iran	13	parallel	double	no	not indicated		not indicated	not indicated	not indicated	not indicated	not indicated	high risk	not indicated	moderate risk	7.2	0	0
2285	2452	Moradi_2018	2018	vitamin-D		25	DSM-5	children/adolescents	high functioning and low levels of vitamin-D in serum	no	dietary-supplement	yes	4	oral	fixed	100	3		Iran	13	parallel	double	no	not indicated		not indicated	not indicated	not indicated	not indicated	not indicated	high risk	not indicated	moderate risk	8.04	0	0
62	69	Munasinghe_2010	2010	digestive enzymes		21	DSM-IV-TR	children/adolescents	no	no	dietary-supplement	yes	2	oral	flexible	43	1	0	Australia	13	crossover	double	no	not indicated		low risk	low risk	low risk	low risk	high risk	high risk	not indicated	high risk	5.71	14.2857
62	274	Munasinghe_2010	2010	placebo		22	DSM-IV-TR	children/adolescents	no	no	dietary-supplement	yes	2	oral	flexible	43	1	0	Australia	13	crossover	double	no	not indicated		low risk	low risk	low risk	low risk	high risk	high risk	not indicated	high risk	5.85	18.1818
96	103	Munesue_2016	2016	oxytocin		15	DSM-IV-TR	mixed	no	no	drug	yes	2	intranasal	fixed	29	1	100	Japan	8	crossover	double	no	no		low risk	low risk	low risk	low risk	low risk	low risk	low risk	low risk	22.6	0	100	11.9		other	ABC-L/SW	15	-1.2	4.31	4.31	4.31	12.8	11.1	-1.2	4.31
96	308	Munesue_2016	2016	placebo		14	DSM-IV-TR	mixed	no	no	drug	yes	2	intranasal	fixed	29	1	100	Japan	8	crossover	double	no	no		low risk	low risk	low risk	low risk	low risk	low risk	low risk	low risk	22.4	0	100	17.4		other	ABC-L/SW	14	-5.43	5.6	5.6	5.6	12.64	6.12	-5.43	5.6
63	275	Nagaraj_2006	2006	placebo		21	DSM-IV	children/adolescents	no	no	drug	yes	2	oral	fixed	40	1	100	India	24	parallel	double	no	no		low risk	low risk	low risk	low risk	low risk	low risk	low risk	low risk	5.25	9.52381	57.1429
63	70	Nagaraj_2006	2006	risperidone		19	DSM-IV	children/adolescents	no	no	drug	yes	2	oral	fixed	40	1	100	India	24	parallel	double	no	no		low risk	low risk	low risk	low risk	low risk	low risk	low risk	low risk	4.82	15.7895	52.6316
233	478	NCT00183339	2008	fluoxetine		8	DSM-IV-TR	children/adolescents	no	no	drug	yes	2	oral	flexible	18	2	100	USA	52	parallel	double	no	no		not indicated	not indicated	not indicated	not indicated	not indicated	high risk	not indicated	moderate risk	3.55	0
233	685	NCT00183339	2008	placebo		10	DSM-IV-TR	children/adolescents	no	no	drug	yes	2	oral	flexible	18	2	100	USA	52	parallel	double	no	no		not indicated	not indicated	not indicated	not indicated	not indicated	high risk	not indicated	moderate risk	3.67	0
1253	1603	NCT00198107	2019	aripiprazole		40	DSM-IV	children/adolescents	irritability	no	drug	yes	2	oral	not indicated	81	1	100	USA	8	parallel	double	no	no		not indicated	not indicated	not indicated	not indicated	low risk	low risk	not indicated	moderate risk	9	10				other	ABC-L/SW	38	11.7	6.24	6.24	6.24			11.7	6.24
1253	1810	NCT00198107	2019	placebo		41	DSM-IV	children/adolescents	irritability	no	drug	yes	2	oral	not indicated	81	1	100	USA	8	parallel	double	no	no		not indicated	not indicated	not indicated	not indicated	low risk	low risk	not indicated	moderate risk	9.4	17.0732				other	ABC-L/SW	40	15.4	6.41	6.41	6.41			15.4	6.41
4156	4357	NCT00467818	999999	omega-3		9		children/adolescents	no	no	dietary-supplement	yes	2	oral	fixed	17	1	100	USA	12	parallel	double	no	yes		not indicated	not indicated	not indicated	not indicated	not indicated	not indicated	not indicated	moderate risk	11.7	11.1111
4156	4561	NCT00467818	999999	placebo		8		children/adolescents	no	no	dietary-supplement	yes	2	oral	fixed	17	1	100	USA	12	parallel	double	no	yes		not indicated	not indicated	not indicated	not indicated	not indicated	not indicated	not indicated	moderate risk	10.6	12.5
234	479	NCT00498173	2015	atomoxetine		29	DSM-IV	children/adolescents	ADHD symptoms and exclusion of extreme aggression or self-injury	no	drug	yes	2	oral	flexible	60	2	100	USA	8	parallel	double	no	no		not indicated	not indicated	low risk	low risk	not indicated	low risk	not indicated	moderate risk	9.3	10.3448			4.45	other	ABC-L/SW	27	7.2	5.31	5.31	5.31			7.2	5.31
234	686	NCT00498173	2015	placebo		31	DSM-IV	children/adolescents	ADHD symptoms and exclusion of extreme aggression or self-injury	no	drug	yes	2	oral	flexible	60	2	100	USA	8	parallel	double	no	no		not indicated	not indicated	low risk	low risk	not indicated	low risk	not indicated	moderate risk	8.4	9.67742			4.41	other	ABC-L/SW	30	8.3	5.22	5.22	5.22			8.3	5.22
1458	1824	NCT00609531	2009	citalopram		6	DSM-IV-TR	mixed	no	no	drug	yes	2	oral	flexible	12	1	100	USA	12	parallel	double	no	yes		not indicated	low risk	not indicated	not indicated	not indicated	not indicated	not indicated	moderate risk			0
1458	2031	NCT00609531	2009	placebo		6	DSM-IV-TR	mixed	no	no	drug	yes	2	oral	flexible	12	1	100	USA	12	parallel	double	no	yes		not indicated	low risk	not indicated	not indicated	not indicated	not indicated	not indicated	moderate risk			0
235	480	NCT00870727	2015	aripiprazole		17	DSM-IV-TR	children/adolescents	irritability	no	drug	yes	2	oral	flexible	33	1	100	USA	8	parallel	double	no	no	industry funding	not indicated	not indicated	low risk	low risk	low risk	low risk	not indicated	moderate risk	9.8	11.7647				other	ABC-L/SW	17	6.1	5.15	5.15	5.15			6.1	5.15
235	687	NCT00870727	2015	placebo		16	DSM-IV-TR	children/adolescents	irritability	no	drug	yes	2	oral	flexible	33	1	100	USA	8	parallel	double	no	no		not indicated	not indicated	low risk	low risk	low risk	low risk	not indicated	moderate risk	9.5	31.25				other	ABC-L/SW	16	9.6	5.25	5.25	5.25			9.6	5.25
4209	4410	NCT00965068	2020	cholesterol		8		children/adolescents	low levels of cholesterol	no	dietary-supplement	yes	2	oral	fixed	15	1	100	USA	12	parallel	double	no	not indicated	not indicated	not indicated	not indicated	not indicated	not indicated	not indicated	low risk	high risk	moderate risk	6.9	12.5			5.17	clinician	VABS-S	8	-2	6.88858	9.02369	5.26271	-28	7.8	-30	5.25
4209	4614	NCT00965068	2020	placebo		7		children/adolescents	low levels of cholesterol	no	dietary-supplement	yes	2	oral	fixed	15	1	100	USA	12	parallel	double	no	not indicated		not indicated	not indicated	not indicated	not indicated	not indicated	low risk	high risk	moderate risk	6.3	28.5714			4.2	clinician	VABS-S	7	0.6	7.93168	9.34082	5.41753	-31.4	7.3	-30.8	8.44
236	481	NCT01302964	2018	mirtazapine		20	DSM-IV-TR	children/adolescents	anxiety	no	drug	yes	2	oral	flexible	30	2	100	USA	10	parallel	double	no	no		not indicated	not indicated	low risk	low risk	low risk	high risk	not indicated	moderate risk	10.9	15
236	688	NCT01302964	2018	placebo		10	DSM-IV-TR	children/adolescents	anxiety	no	drug	yes	2	oral	flexible	30	2	100	USA	10	parallel	double	no	no		not indicated	not indicated	low risk	low risk	low risk	high risk	not indicated	moderate risk	11.3	30
1044	1385	NCT01308749	2017	oxytocin		12	DSM-IV	children/adolescents	no	no	drug	yes	2	intranasal	flexible	25	1	100	USA	8	crossover	double	no	no		not indicated	not indicated	not indicated	not indicated	low risk	low risk	not indicated	moderate risk	10.6	0	33.3333			other	ABC-L/SW	11	-3.7	3.32	3.32	3.32			-3.7	3.32
1044	1592	NCT01308749	2017	placebo		13	DSM-IV	children/adolescents	no	no	drug	yes	2	intranasal	flexible	25	1	100	USA	8	crossover	double	no	no		not indicated	not indicated	not indicated	not indicated	low risk	low risk	not indicated	moderate risk	10	15.3846	76.9231			other	ABC-L/SW	11	-2.2	6.3	6.3	6.3			-2.2	6.3
4165	4366	NCT01372449	2021	memantine		12		children/adolescents	difficulty in motor skills and participants with irritability were excluded	no	drug	yes	2	oral	flexible	23	2	100	USA	24	parallel	double	no	no		low risk	low risk	low risk	low risk	low risk	high risk	low risk	moderate risk	9.25	8.33333			4.25
4165	4570	NCT01372449	2021	placebo		11		children/adolescents	difficulty in motor skills and participants with irritability were excluded	no	drug	yes	2	oral	flexible	23	2	100	USA	24	parallel	double	no	no		low risk	low risk	low risk	low risk	low risk	high risk	low risk	moderate risk	9.64	18.1818			4.27
237	689	NCT01624675	2015	placebo		18	DSM-IV-TR	children/adolescents	irritability	no	drug	yes	2	oral	flexible	39	18		Japan	8	parallel	double	no	no		not indicated	low risk	low risk	low risk	low risk	high risk	low risk	moderate risk	7	22.2222		27.5	4.2
237	482	NCT01624675	2015	risperidone		21	DSM-IV-TR	children/adolescents	irritability	no	drug	yes	2	oral	flexible	39	18		Japan	8	parallel	double	no	no	industry funding	not indicated	low risk	low risk	low risk	low risk	high risk	low risk	moderate risk	8	23.8095		28.2	4.6
238	690	NCT01661855	2015	placebo		29	DSM-IV	children/adolescents	no	no	drug	yes	2	oral	fixed	58	3	100	Canada	12	parallel	double	no	not indicated		not indicated	not indicated	not indicated	not indicated	not indicated	not indicated	not indicated	moderate risk	11.5	17.2414		14.3		other	ABC-L/SW	29	-2.4	7.95424	9.64824	5.57183	12.8	7.8	10.4	8.1
238	483	NCT01661855	2015	riluzole		29	DSM-IV	children/adolescents	no	no	drug	yes	2	oral	fixed	58	3	100	Canada	12	parallel	double	no	not indicated		not indicated	not indicated	not indicated	not indicated	not indicated	not indicated	not indicated	moderate risk	11.6	20.6897		11.9		other	ABC-L/SW	29	-3.5	6.755	8.36273	4.82968	12.1	6.9	8.6	6.6
239	484	NCT01908205	2020	oxytocin		30	DSM-IV	children/adolescents	no	no	drug	yes	2	intranasal	fixed	60	2	100	Canada, USA	12	parallel	double	no	yes		not indicated	not indicated	not indicated	not indicated	not indicated	not indicated	not indicated	moderate risk	12.5	6.66667	0			other	ABC-L/SW	25	-2.43	6.38355	6.38355	6.38355			-2.43	6.38355
239	691	NCT01908205	2020	placebo		30	DSM-IV	children/adolescents	no	no	drug	yes	2	intranasal	fixed	60	2	100	Canada, USA	12	parallel	double	no	yes		not indicated	not indicated	not indicated	not indicated	not indicated	not indicated	not indicated	moderate risk	12.4	16.6667	0			other	ABC-L/SW	29	-3.06	8.04459	8.04459	8.04459			-3.06	8.04459
4167	4368	NCT01944046	2021	oxytocin		146		children/adolescents	no	no	drug	yes	2	intranasal	flexible	290	7	100	USA	24	parallel	double	no	no		low risk	low risk	low risk	low risk	low risk	low risk	low risk	low risk	10.4	11.6438		10.9		clinician	VABS-S	102	-4.5	16.9908	22.2243	12.9562	-69.1	19.19	-73.6	13.13
4167	4572	NCT01944046	2021	placebo		144		children/adolescents	no	no	drug	yes	2	intranasal	flexible	290	7	100	USA	24	parallel	double	no	no		low risk	low risk	low risk	low risk	low risk	low risk	low risk	low risk	10.4	12.5		12.6		clinician	VABS-S	102	-4.9	14.9368	19.0674	11.0538	-64.4	16.16	-69.3	13.3
3527	3720	NCT01972074	2019	memantine		22	DSM-5	children/adolescents	no	no	drug	yes	2	oral	flexible	43	3	100	USA	12	parallel	double	no	no	not indicated	low risk	low risk	low risk	low risk	low risk	not indicated	not indicated	low risk	13.2	22.7273	0
3527	3927	NCT01972074	2019	placebo		21	DSM-5	children/adolescents	no	no	drug	yes	2	oral	flexible	43	3	100	USA	12	parallel	double	no	no		low risk	low risk	low risk	low risk	low risk	not indicated	not indicated	low risk	13.3	23.8095	0
1252	1809	NCT02385799	2019	placebo		26	DSM-5	children/adolescents	no	no	drug	yes	2	oral	fixed	58	1	100	USA	26	parallel	double	no	no		low risk	low risk	low risk	low risk	low risk	low risk	low risk	low risk	3.7	19.2308			4.38	clinician	VABS-S
1252	1602	NCT02385799	2019	sertraline		32	DSM-5	children/adolescents	no	no	drug	yes	2	oral	fixed	58	1	100	USA	26	parallel	double	no	no		low risk	low risk	low risk	low risk	low risk	low risk	low risk	low risk	4.31	21.875			4.66	clinician	VABS-S
4146	4347	NCT02551380	2020	folinic acid		9	(ADOS)	children/adolescents	language impairment and exclusion of irritable patients	no	dietary-supplement	yes	2	oral	fixed	19	1	100	France	12	parallel	single	no	no	industry funding	not indicated	not indicated	high risk	not indicated	low risk	high risk	low risk	high risk	6.42	33.3333				clinician	ADOS-SI	9	-1.8	1.3	1.3	1.3			-1.8	1.3
4146	4551	NCT02551380	2020	placebo		10	(ADOS)	children/adolescents	language impairment and exclusion of irritable patients	no	dietary-supplement	yes	2	oral	fixed	19	1	100	France	12	parallel	single	no	no		not indicated	not indicated	high risk	not indicated	low risk	high risk	low risk	high risk	6.42	10				clinician	ADOS-SI	10	0.2	2.2	2.2	2.2			0.2	2.2
3528	3928	NCT02586935	2019	placebo		40	DSM-5	children/adolescents	no	no	drug	yes	2	oral	not indicated	83	3		Canada	12	parallel	double	no	not indicated		not indicated	not indicated	not indicated	not indicated	not indicated	not indicated	not indicated	moderate risk						clinician	VABS-S	40	-0.96	3.67	3.67	3.67	14.47	7.25	-0.96	3.67
3528	3721	NCT02586935	2019	tideglusib		40	DSM-5	children/adolescents	no	no	drug	yes	2	oral	not indicated	83	3		Canada	12	parallel	double	no	not indicated	industry funding	not indicated	not indicated	not indicated	not indicated	not indicated	not indicated	not indicated	moderate risk						clinician	VABS-S	40	-3.07	6.89	6.89	6.89	14.47	8.91	-3.07	6.89
4197	4602	NCT02901431	2021	balovaptan	10mg/day	86		children/adolescents	no	no	drug	yes	3	oral	fixed	308	45	51.1111	USA	24	parallel	double	no	yes	industry funding	low risk	low risk	low risk	low risk	high risk	not indicated	high risk	high risk	12.53	13.9535	0			clinician	VABS-S	86	-2.26	13.44	13.44	13.44			-2.26	13.44
4197	4687	NCT02901431	2021	placebo		81		children/adolescents	no	no	drug	yes	3	oral	not indicated	308	45	51.1111	USA	24	parallel	double	no	yes		low risk	low risk	low risk	low risk	high risk	not indicated	high risk	high risk	12.5	14.8148	0			clinician	VABS-S	81	-2.87	13.5	13.5	13.5			-2.87	13.5
4173	4578	NCT02909959	2020	placebo		24	DSM-5	mixed	no	no	dietary-supplement	yes	2	oral	flexible	48	1	100	USA	12	parallel	double	no	no		low risk	low risk	low risk	low risk	low risk	low risk	not indicated	low risk	17.7	0		8.3	4.56	other	ABC-L/SW	24	-0.2	15.6767	19.2	11.0851	8.3	15.6767	8.1	15.6767
4173	4374	NCT02909959	2020	sulforaphane		24	DSM-5	mixed	no	no	dietary-supplement	yes	2	oral	flexible	48	1	100	USA	12	parallel	double	no	no		low risk	low risk	low risk	low risk	low risk	low risk	not indicated	low risk	16.8	0		9.6	4.74	other	ABC-L/SW	24	0.3	24.9848	30.6	17.6669	8.7	24.9848	9	24.9848
4174	4375	NCT02947048	2019	L1-79	300mg/day		DSM-5	children/adolescents	no	no	drug	yes	3	oral	fixed	39			USA	4	parallel	double	no	no	industry funding	not indicated	not indicated	not indicated	not indicated	not indicated	not indicated	not indicated	moderate risk										10.94	10.94	10.94				10.94
4174	4579	NCT02947048	2019	L1-79	600mg/day	11	DSM-5	children/adolescents	no	no	drug	yes	3	oral	fixed	39			USA	4	parallel	double	no	no	industry funding	not indicated	not indicated	not indicated	not indicated	not indicated	not indicated	not indicated	moderate risk		0				clinician	VABS-S	7	-7.6	10.94	10.94	10.94			-7.6	10.94
4174	4683	NCT02947048	2019	placebo		5	DSM-5	children/adolescents	no	no	drug	yes	3	oral	fixed	39			USA	4	parallel	double	no	no		not indicated	not indicated	not indicated	not indicated	not indicated	not indicated	not indicated	moderate risk		0				clinician	VABS-S	3	-1.5	10.94	10.94	10.94			-1.5	10.94
4175	4376	NCT02956226	2019	cannabinoids	pure mix	50	DSM-5	children/adolescents	disruptive behaviors	no	drug	yes	3	oral	fixed	150	1	100	Israel	12	crossover	double	no	yes	industry funding	low risk	low risk	low risk	low risk	high risk	high risk	low risk	high risk	11.6	16			5.6
4175	4580	NCT02956226	2019	cannabinoids	whole plant	50	DSM-5	children/adolescents	disruptive behaviors	no	drug	yes	3	oral	fixed	150	1	100	Israel	12	crossover	double	no	yes	industry funding	low risk	low risk	low risk	low risk	high risk	high risk	low risk	high risk	12.1	28			5.6
4175	4684	NCT02956226	2019	placebo		50	DSM-5	children/adolescents	disruptive behaviors	no	drug	yes	3	oral	fixed	150	1	100	Israel	12	crossover	double	no	yes		low risk	low risk	low risk	low risk	high risk	high risk	low risk	high risk	11.7	16			5.5
4198	4399	NCT03156153	2021	bumetanide		60		children/adolescents	no	no	drug	yes	2	oral	fixed	120	1	100	China	13	parallel	double	no	no		low risk	low risk	low risk	low risk	low risk	low risk	low risk	low risk	4.03	13.3333	73.3333			clinician	ADOS-SI	59	-0.52	0.76	0.76	0.76	10.83	1.96	-0.52	0.76
4198	4603	NCT03156153	2021	placebo		60		children/adolescents	no	no	drug	yes	2	oral	fixed	120	1	100	China	13	parallel	double	no	no		low risk	low risk	low risk	low risk	low risk	low risk	low risk	low risk	4.22	18.3333	65			clinician	ADOS-SI	60	-0.57	1.45	1.45	1.45	10.47	2.22	-0.57	1.45
4202	4607	NCT03337035	2021	placebo		17		children/adolescents	no	no	dietary-supplement	yes	2	oral	fixed	35	1	100	USA	16	parallel	double	no	not indicated		low risk	low risk	low risk	low risk	not indicated	low risk	low risk	low risk	10.7	35.2941			5.11	other	ABC-L/SW	11	-1.82	8.3	8.3	8.3			-1.82	8.3
4202	4403	NCT03337035	2021	probiotics		18		children/adolescents	no	no	dietary-supplement	yes	2	oral	fixed	35	1	100	USA	16	parallel	double	no	not indicated		low risk	low risk	low risk	low risk	not indicated	low risk	low risk	low risk	9.85	16.6667			5.12	other	ABC-L/SW	12	-3.5	6.36	6.36	6.36			-3.5	6.36
4206	4407	NCT03504917	2021	balovaptan	10mg/day	163		adults	no	no	drug	yes	2	oral	fixed	322	51	66.6667	Canada, France, Italy, Spain, United States, United Kingdom	24	parallel	double	no	no	industry funding	low risk	low risk	low risk	low risk	low risk	not indicated	high risk	moderate risk	27.9	21.4724	0			clinician	VABS-S	111	-5.54	13.54	13.54	13.54			-5.54	13.54
4206	4611	NCT03504917	2021	placebo		158		adults	no	no	drug	yes	2	oral	fixed	322	51	66.6667	Canada, France, Italy, Spain, United States, United Kingdom	24	parallel	double	no	no		low risk	low risk	low risk	low risk	low risk	not indicated	high risk	moderate risk	27.6	18.9873	0			clinician	VABS-S	99	-6.86	11.75	11.75	11.75			-6.86	11.75
5161	5532	NCT03550209	2021	omega-3	25mg/kg/day	12		children/adolescents	no	no	dietary-supplement	yes	4	oral	fixed	72	1	100	USA	13	parallel	double	no	not indicated	not indicated	low risk	low risk	low risk	low risk	not indicated	not indicated	not indicated	moderate risk		25
5161	5538	NCT03550209	2021	omega-3	50mg/kg/day	12		children/adolescents	no	no	dietary-supplement	yes	4	oral	fixed	72	1	100	USA	13	parallel	double	no	not indicated		low risk	low risk	low risk	low risk	not indicated	not indicated	not indicated	moderate risk		16.6667
5161	5539	NCT03550209	2021	omega-3	75mg/kg/day	13		children/adolescents	no	no	dietary-supplement	yes	4	oral	fixed	72	1	100	USA	13	parallel	double	no	not indicated		low risk	low risk	low risk	low risk	not indicated	not indicated	not indicated	moderate risk		23.0769
5161	5733	NCT03550209	2021	placebo		35		children/adolescents	no	no	dietary-supplement	yes	4	oral	fixed	72	1	100	USA	13	parallel	double	no	not indicated		low risk	low risk	low risk	low risk	not indicated	not indicated	not indicated	moderate risk		14.2857
66	278	Niederhofer_2003	2003	placebo		6	ICD-10	children/adolescents	no	no	drug	yes	2	oral	fixed	13	1		Austria	6	crossover	double	no	not indicated	not indicated	not indicated	not indicated	low risk	low risk	not indicated	high risk	not indicated	moderate risk	7.3	0				other	ABC-L/Swaggr	6	-0.1	4.39659	4.93722	2.92377	8.2	3.6	8.1	4.9
66	73	Niederhofer_2003	2003	tianeptine		6	ICD-10	children/adolescents	no	no	drug	yes	2	oral	fixed	13	1		Austria	6	crossover	double	no	not indicated	not indicated	not indicated	not indicated	low risk	low risk	not indicated	high risk	not indicated	moderate risk	7.3	0				other	ABC-L/Swaggr	6	-0.9	3.61663	4.3002	2.48902	8.6	3.4	7.7	3.8
3322	3716	Nikvarz_2017	2017	memantine		18	DSM-IV-TR	children/adolescents	no	no	drug	no	2	oral	fixed	34			Iran	8	parallel	open	no	yes		not indicated	not indicated	high risk	high risk	high risk	low risk	low risk	high risk	6.83	11.1111		22.4	5.13	other	ABC-L/SW	15	-7.43	7.9	7.9	7.9	22.13	7.17	-7.43	7.9
3322	3509	Nikvarz_2017	2017	risperidone		16	DSM-IV-TR	children/adolescents	no	no	drug	no	2	oral	fixed	34			Iran	8	parallel	open	no	yes		not indicated	not indicated	high risk	high risk	high risk	low risk	low risk	high risk	6.56	31.25		21.26	5.2	other	ABC-L/SW	15	-6.64	7.9	7.9	7.9	17.6	9.74	-6.64	7.9
1045	1386	Noone_2014	2014	milnacipran		5	DSM-IV-TR	adults	no	no	drug	yes	2	oral	flexible	10	1	100	USA	12	parallel	double	no	no	industry funding	not indicated	not indicated	not indicated	not indicated	low risk	not indicated	high risk	moderate risk	25	20	0		4
1045	1593	Noone_2014	2014	placebo		5	DSM-IV-TR	adults	no	no	drug	yes	2	oral	flexible	10	1	100	USA	12	parallel	double	no	no		not indicated	not indicated	not indicated	not indicated	low risk	not indicated	high risk	moderate risk	25.2	40	0		5
68	75	Owen_2009	2009	aripiprazole		47	DSM-IV-TR	children/adolescents	irritability	no	drug	yes	2	oral	flexible	98	20		USA	8	parallel	double	no	no	industry funding	low risk	low risk	not indicated	not indicated	low risk	low risk	low risk	low risk	9.7	10.6383		29.6	4.9	other	ABC-L/SW	46	-7.9	7.79968	7.79968	7.79968	19.9	11.26	-7.9	7.79968
68	280	Owen_2009	2009	placebo		51	DSM-IV-TR	children/adolescents	irritability	no	drug	yes	2	oral	flexible	98	20		USA	8	parallel	double	no	no		low risk	low risk	not indicated	not indicated	low risk	low risk	low risk	low risk	8.8	13.7255		30.2	4.8	other	ABC-L/SW	49	-6.2	7.49557	7.49557	7.49557	18.8	9.62	-6.2	7.49557
69	76	Parellada_2017	2017	omega-3		40	DSM-IV-TR	children/adolescents	no	no	dietary-supplement	yes	2	oral	fixed	77	3	100	Spain	8	crossover	double	no	no		low risk	low risk	low risk	low risk	high risk	low risk	low risk	moderate risk	9.39	20			4	other	SRS-SC	33	-2.75	8.5117	10.541	6.0878	82.2	8.7	79.45	8.31
69	281	Parellada_2017	2017	placebo		37	DSM-IV-TR	children/adolescents	no	no	dietary-supplement	yes	2	oral	fixed	77	3	100	Spain	8	crossover	double	no	no		low risk	low risk	low risk	low risk	high risk	low risk	low risk	moderate risk	10.03	13.5135			4.16	other	SRS-SC	35	-1.43	8.61341	10.3425	5.97783	78.66	8.27	77.23	8.92
70	77	Parker_2017	2017	oxytocin		17	DSM-IV-TR, DSM-5	children/adolescents	no	no	drug	yes	2	intranasal	fixed	35	1	100	USA	4	parallel	double	no	yes		low risk	low risk	low risk	low risk	high risk	low risk	low risk	moderate risk	9.35	5.88235		13.2		clinician	VABS-S	9	-4.71	14.6904	16.9114	9.88252	-61.4	12.82	-66.11	16.03
70	282	Parker_2017	2017	placebo		18	DSM-IV-TR, DSM-5	children/adolescents	no	no	drug	yes	2	intranasal	fixed	35	1	100	USA	4	parallel	double	no	yes		low risk	low risk	low risk	low risk	high risk	low risk	low risk	moderate risk	8.13	22.2222		13.94		clinician	VABS-S	12	-3.17	13.4288	15.8663	9.19522	-67.75	12.45	-70.92	14.23
242	740	Pearson_2013	2013	methylphenidate	high dose	6	DSM-IV-TR	children/adolescents	ADHD symptoms	no	drug	yes	4	oral	fixed	24	1	100	USA	1	crossover	double	no	no		not indicated	not indicated	not indicated	not indicated	low risk	high risk	not indicated	moderate risk	8.8	16.6667	33.3333
242	487	Pearson_2013	2013	methylphenidate	low dose	6	DSM-IV-TR	children/adolescents	ADHD symptoms	no	drug	yes	4	oral	fixed	24	1	100	USA	1	crossover	double	no	no		not indicated	not indicated	not indicated	not indicated	low risk	high risk	not indicated	moderate risk	8.8	16.6667	33.3333
242	694	Pearson_2013	2013	methylphenidate	medium dose	6	DSM-IV-TR	children/adolescents	ADHD symptoms	no	drug	yes	4	oral	fixed	24	1	100	USA	1	crossover	double	no	no		not indicated	not indicated	not indicated	not indicated	low risk	high risk	not indicated	moderate risk	8.8	16.6667	33.3333
242	743	Pearson_2013	2013	placebo		6	DSM-IV-TR	children/adolescents	ADHD symptoms	no	drug	yes	4	oral	fixed	24	1	100	USA	1	crossover	double	no	no		not indicated	not indicated	not indicated	not indicated	low risk	high risk	not indicated	moderate risk	8.8	16.6667	33.3333
243	488	Pusponegoro_2015	2015	gluten-casein		38	DSM-IV-TR	children/adolescents	maladaptive behaviors and high levels of I-FABP in urine	no	dietary-supplement	yes	2	oral	fixed	74	4	0	Indonesia	1	parallel	double	no	yes		not indicated	low risk	low risk	low risk	high risk	low risk	low risk	moderate risk	5.4	7.89474
243	695	Pusponegoro_2015	2015	placebo		36	DSM-IV-TR	children/adolescents	maladaptive behaviors and high levels of I-FABP in urine	no	dietary-supplement	yes	2	oral	fixed	74	4	0	Indonesia	1	parallel	double	no	yes		not indicated	low risk	low risk	low risk	high risk	low risk	low risk	moderate risk	5.1	8.33333
1871	2243	Reddihough_2019	2019	fluoxetine		75	DSM-IV-TR, DSM-5	children/adolescents	no	no	drug	yes	2	oral	flexible	146	3	100	Australia	16	parallel	double	no	no		low risk	low risk	low risk	low risk	high risk	low risk	high risk	high risk	11.3	8	30.6667	18.57		other	ABC-L/SW	75	-3.03	8.97121	10.4376	6.07497	12.57	8.03	9.54	9.68262
1871	2450	Reddihough_2019	2019	placebo		71	DSM-IV-TR, DSM-5	children/adolescents	no	no	drug	yes	2	oral	flexible	146	3	100	Australia	16	parallel	double	no	no		low risk	low risk	low risk	low risk	high risk	low risk	high risk	high risk	11.2	22.5352	29.5775	17.87		other	ABC-L/SW	71	-2.57	10.1724	12.7249	7.35503	16.8	10.6	14.23	9.68262
97	309	Remington_2001	2001	clomipramine		13	DSM-IV	mixed	no	no	drug	yes	3	oral	flexible	37	1	100	Canada	6	crossover	double	no	no		not indicated	not indicated	low risk	low risk	not indicated	high risk	not indicated	moderate risk	16.77	0
97	104	Remington_2001	2001	haloperidol		13	DSM-IV	mixed	no	no	drug	yes	3	oral	flexible	37	1	100	Canada	6	crossover	double	no	no		not indicated	not indicated	low risk	low risk	not indicated	high risk	not indicated	moderate risk	14.23	30.7692
97	431	Remington_2001	2001	placebo		10	DSM-IV	mixed	no	no	drug	yes	3	oral	flexible	37	1	100	Canada	6	crossover	double	no	no		not indicated	not indicated	low risk	low risk	not indicated	high risk	not indicated	moderate risk	18.5	10
3734	3931	Reynold_2019	2019	ferrous		9	DSM-IV-TR	children/adolescents	sleep disorder and low levels of ferritin	no	dietary-supplement	yes	2	oral	fixed	20	4	100	USA	12	parallel	double	no	no		low risk	low risk	low risk	low risk	low risk	high risk	low risk	moderate risk	6	33.3333	33.3333
3734	4136	Reynold_2019	2019	placebo		11	DSM-IV-TR	children/adolescents	sleep disorder and low levels of ferritin	no	dietary-supplement	yes	2	oral	fixed	20	4	100	USA	12	parallel	double	no	no		low risk	low risk	low risk	low risk	low risk	high risk	low risk	moderate risk	5.7	0	63.6364
59	271	RUPP_2002	2002	placebo		52	DSM-IV	children/adolescents	irritability	no	drug	yes	2	oral	flexible	101	5	100	USA	8	parallel	double	no	no		low risk	low risk	low risk	low risk	low risk	low risk	low risk	low risk	9.1	17.3077	75	25.5	5.06	other	ABC-L/SW	52	-4.1	8.50706	10.5382	6.08629	16.1	8.7	12	8.3
59	66	RUPP_2002	2002	risperidone		49	DSM-IV	children/adolescents	irritability	no	drug	yes	2	oral	flexible	101	5	100	USA	8	parallel	double	no	no		low risk	low risk	low risk	low risk	low risk	low risk	low risk	low risk	8.6	20.4082	71.4286	26.2	5.1	other	ABC-L/SW	49	-7.5	7.46458	9.61016	5.58083	16.4	8.2	8.9	6.4
4177	4582	Santocchi_2019	2020	placebo		43		children/adolescents	no	no	dietary-supplement	yes	2	oral	fixed	85	1	100	Italy	26	parallel	double	no	yes		low risk	low risk	low risk	low risk	high risk	low risk	low risk	moderate risk	4.13	13.9535	67.4419			clinician	ADOS-SI	32	-0.32	2.04311	2.60783	1.51178	6.41	2.21	6.09	1.82
4177	4378	Santocchi_2019	2020	probiotics		42		children/adolescents	no	no	dietary-supplement	yes	2	oral	fixed	85	1	100	Italy	26	parallel	double	no	yes		low risk	low risk	low risk	low risk	high risk	low risk	low risk	moderate risk	4.16	19.0476	78.5714			clinician	ADOS-SI	31	-0.91	1.6868	2.13066	1.23302	6.26	1.79	5.35	1.56
75	82	Scahill_2015	2015	guanfacine		30	DSM-IV	children/adolescents	ADHD symptoms	no	drug	yes	2	oral	flexible	62	5	100	USA	8	parallel	double	no	no		low risk	low risk	low risk	low risk	low risk	low risk	low risk	low risk	8.5	13.3333	63.3333	20.3	4.63	other	ABC-L/SW	30	-3.8	8.40677	10.9527	6.37847	13.6	9.43	9.8	6.71
75	287	Scahill_2015	2015	placebo		32	DSM-IV	children/adolescents	ADHD symptoms	no	drug	yes	2	oral	flexible	62	5	100	USA	8	parallel	double	no	no		low risk	low risk	low risk	low risk	low risk	low risk	low risk	low risk	8.5	15.625	62.5	18.06	4.72	other	ABC-L/SW	32	-3.46	8.33419	10.819	6.29491	12.06	9.29	8.6	6.82
1457	1823	Scifo_1991	1991	naltrexone		6	DSM-III-R	children/adolescents	no	no	drug	yes	2	oral	fixed	12	1	100	Italy	15	crossover	double	no	not indicated	not indicated	low risk	low risk	low risk	low risk	not indicated	not indicated	not indicated	moderate risk	11.16	16.6667	100
1457	2030	Scifo_1991	1991	placebo		6	DSM-III-R	children/adolescents	no	no	drug	yes	2	oral	fixed	12	1	100	Italy	15	crossover	double	no	not indicated	not indicated	low risk	low risk	low risk	low risk	not indicated	not indicated	not indicated	moderate risk	11.16	16.6667	100
76	288	Shea_2004	2004	placebo		39	DSM-IV	children/adolescents	no	no	drug	yes	2	oral	flexible	80	7	100	Canada	8	parallel	double	no	no		low risk	low risk	not indicated	not indicated	low risk	low risk	low risk	low risk	7.3	17.9487	51.2821	21.2		other	ABC-L/SW	38	-5.7	6.9	6.9	6.9	14.3	8.2	-5.7	6.9
76	83	Shea_2004	2004	risperidone		41	DSM-IV	children/adolescents	no	no	drug	yes	2	oral	flexible	80	7	100	Canada	8	parallel	double	no	no	industry funding	low risk	low risk	not indicated	not indicated	low risk	low risk	low risk	low risk	7.6	26.8293	53.6585	18.9		other	ABC-L/SW	39	-8.6	5.9	5.9	5.9	13.7	7	-8.6	5.9
78	290	Singh_2014	2014	placebo		15	DSM-IV-TR	mixed	no	no	dietary-supplement	yes	2	oral	fixed	44	1	100	USA	18	parallel	double	no	no		low risk	low risk	low risk	low risk	low risk	low risk	low risk	low risk	16.6	0		14.2	4.53	other	ABC-L/SW	14	-1.63	4.34	4.34	4.34	13.9	6.3	-1.63	4.34
78	85	Singh_2014	2014	sulforaphane		29	DSM-IV-TR	mixed	no	no	dietary-supplement	yes	2	oral	fixed	44	1	100	USA	18	parallel	double	no	no	patent application	low risk	low risk	low risk	low risk	low risk	low risk	low risk	low risk	17.9	0		13.7	4.38	other	ABC-L/SW	26	-4.52	4.69	4.69	4.69	15.1	7.6	-4.52	4.69
246	698	Stivaros_2018	2018	placebo		16	(ADI-R, ADOS, SRS)	children/adolescents	no	neurofibromatosis type I	drug	yes	2	oral	flexible	30	1	100	UK	12	parallel	double	no	no		low risk	low risk	not indicated	not indicated	low risk	low risk	low risk	low risk	8.28	12.5		19.4	3.88	other	ABC-L/SW	15	-3.67	9.04998	10.6753	6.1891	14.2	8.36	10.53	9.61
246	491	Stivaros_2018	2018	simvastatin		14	(ADI-R, ADOS, SRS)	children/adolescents	no	neurofibromatosis type I	drug	yes	2	oral	flexible	30	1	100	UK	12	parallel	double	no	no		low risk	low risk	not indicated	not indicated	low risk	low risk	low risk	low risk	7.9	28.5714		24.21	3.57	other	ABC-L/SW	12	-0.83	9.08061	9.91357	6.00639	16.08	6.85	15.25	10.3
2495	2875	Vasconcelos_2014	2020	placebo		20	DSM-IV-TR	children/adolescents	no	no	drug	yes	2	oral	fixed	40	1	100	Brazil	24	parallel	double	no	yes		low risk	low risk	low risk	low risk	high risk	high risk	not indicated	high risk	4.58	0
2495	2668	Vasconcelos_2014	2020	prednisolone		20	DSM-IV-TR	children/adolescents	no	no	drug	yes	2	oral	fixed	40	1	100	Brazil	24	parallel	double	no	yes		low risk	low risk	low risk	low risk	high risk	high risk	not indicated	high risk	4.83	0
82	89	VeenstraVanderWeele_2017	2017	arbaclofen		76	DSM-IV-TR	children/adolescents	no	no	drug	yes	2	oral	flexible	150	25	64	USA	12	parallel	double	no	no	industry funding	low risk	low risk	low risk	low risk	low risk	low risk	low risk	low risk	11.4	17.1053	52.6316	17.2	4.9	clinician	VABS-S	76	-3.8	11.3331	11.3331	11.3331	-58.5	12.5	-3.8	11.3331
82	294	VeenstraVanderWeele_2017	2017	placebo		74	DSM-IV-TR	children/adolescents	no	no	drug	yes	2	oral	flexible	150	25	64	USA	12	parallel	double	no	no		low risk	low risk	low risk	low risk	low risk	low risk	low risk	low risk	11.7	17.5676	45.9459	15.6	4.8	clinician	VABS-S	74	-2.1	10.3228	10.3228	10.3228	-62	12.3	-2.1	10.3228
83	90	Voigt_2014	2014	omega-3		24	DSM-IV	children/adolescents	no	no	dietary-supplement	yes	2	oral	fixed	48	1	100	USA	26	parallel	double	no	no		low risk	low risk	low risk	low risk	high risk	high risk	not indicated	high risk	5.8	16.6667				other	BASC-S	13	0.2	6.95485	8.60757	4.971	-26.5	7.1	-26.3	6.8
83	295	Voigt_2014	2014	placebo		24	DSM-IV	children/adolescents	no	no	dietary-supplement	yes	2	oral	fixed	48	1	100	USA	26	parallel	double	no	no		low risk	low risk	low risk	low risk	high risk	high risk	not indicated	high risk	6.5	16.6667				other	BASC-S	12	-3	9.41435	11.3404	6.55241	-30.3	9.1	-33.3	9.7
4348	4909	Wang_2020	2020	placebo		10	CCMD-3, DSM-5	children/adolescents	no	no	dietary-supplement	yes	2	oral	fixed	26	1	100	China	15.43	parallel	double	no	yes		low risk	not indicated	not indicated	not indicated	high risk	low risk	low risk	moderate risk	4.3	10				other	ATEC-S	4	-5.75	6.87558	9.10976	5.33049	22	7.93732	16.25	4.12
4348	4705	Wang_2020	2020	probiotics		16	CCMD-3, DSM-5	children/adolescents	no	no	dietary-supplement	yes	2	oral	fixed	26	1	100	China	15.43	parallel	double	no	yes		low risk	not indicated	not indicated	not indicated	high risk	low risk	low risk	moderate risk	4.3	6.25				other	ATEC-S	7	-7.42	6.84169	9.02524	5.27409	22.75	7.84	15.33	4.76235
108	115	Wasserman_2006	2006	levetiracetam		10	DSM-IV	children/adolescents	no	no	drug	yes	2	oral	flexible	20	1	100	USA	10	parallel	double	no	no	industry funding	not indicated	not indicated	low risk	low risk	not indicated	high risk	not indicated	moderate risk	7.62	20			4.2
108	320	Wasserman_2006	2006	placebo		10	DSM-IV	children/adolescents	no	no	drug	yes	2	oral	flexible	20	1	100	USA	10	parallel	double	no	no		not indicated	not indicated	low risk	low risk	not indicated	high risk	not indicated	moderate risk	9.82	10			4.3
98	105	Watanabe_2015	2015	oxytocin		10	DSM-IV-TR	adults	no	no	drug	yes	2	intranasal	fixed	20	2	100	Japan	6	crossover	double	no	yes		low risk	low risk	low risk	low risk	high risk	low risk	low risk	moderate risk	35.1	0	0		4.2	clinician	ADOS-SI	9	-0.44	1.2	1.2	1.2	8.3	2.1	-0.44	1.2
98	310	Watanabe_2015	2015	placebo		10	DSM-IV-TR	adults	no	no	drug	yes	2	intranasal	fixed	20	2	100	Japan	6	crossover	double	no	yes		low risk	low risk	low risk	low risk	high risk	low risk	low risk	moderate risk	29.3	0	0		4.1	clinician	ADOS-SI	9	0.78	1.9	1.9	1.9	7.8	1.4	0.78	1.9
84	91	Willemsen_1996	1996	naltrexone		11	DSM-III-R	children/adolescents	no	no	drug	yes	2	oral	fixed	23	1	100	Netherlands	4	crossover	double	no	no		not indicated	not indicated	not indicated	not indicated	low risk	high risk	not indicated	moderate risk	5.5	18.1818	45.4545
84	296	Willemsen_1996	1996	placebo		12	DSM-III-R	children/adolescents	no	no	drug	yes	2	oral	fixed	23	1	100	Netherlands	4	crossover	double	no	no		not indicated	not indicated	not indicated	not indicated	low risk	high risk	not indicated	moderate risk	5.5	16.6667	41.6667
85	92	Wink_2016	2016	n-acetylcysteine		16	DSM-IV	children/adolescents	no	no	dietary-supplement	yes	2	oral	flexible	31	1	100	USA	12	parallel	double	no	yes		low risk	low risk	low risk	low risk	high risk	low risk	low risk	moderate risk	7.63	25		17	5.69	clinician	VABS-S	13	-4.9	18.7502	22.9947	13.2761	-66.8	18.8	-71.7	18.7
85	297	Wink_2016	2016	placebo		15	DSM-IV	children/adolescents	no	no	dietary-supplement	yes	2	oral	flexible	31	1	100	USA	12	parallel	double	no	yes		low risk	low risk	low risk	low risk	high risk	low risk	low risk	moderate risk	8.2	20		18.3	5.4	clinician	VABS-S	12	-7.6	20.8516	25.4453	14.6914	-68.3	20.7	-75.9	21
4960	5329	Wink_2020	2020	ketamine		11	DSM-IV	mixed	no	no	drug	yes	2	intranasal	fixed	21	1	100	USA	2	crossover	double	no	yes	industry funding	not indicated	low risk	low risk	low risk	high risk	high risk	not indicated	high risk	19.48	9.09091			4.1
4960	5530	Wink_2020	2020	placebo		10	DSM-IV	mixed	no	no	drug	yes	2	intranasal	fixed	21	1	100	USA	2	crossover	double	no	yes		not indicated	low risk	low risk	low risk	high risk	high risk	not indicated	high risk	19.48	10			4.1
86	93	Wright_2011	2011	melatonin		9	ICD-10	children/adolescents	sleep disorders	no	drug	yes	2	oral	flexible	20	4		UK	13	crossover	double	no	yes		not indicated	low risk	low risk	low risk	high risk	high risk	not indicated	high risk	9	22.2222
86	298	Wright_2011	2011	placebo		11	ICD-10	children/adolescents	sleep disorders	no	drug	yes	2	oral	flexible	20	4		UK	13	crossover	double	no	yes		not indicated	low risk	low risk	low risk	high risk	high risk	not indicated	high risk	9	18.1818
99	106	Yamasue_2018	2018	oxytocin		53	DSM-IV-TR	adults	no	no	drug	yes	2	intranasal	fixed	106	4	100	Japan	6	parallel	double	no	no		low risk	low risk	low risk	low risk	low risk	low risk	low risk	low risk	27.6	0	0		4.2	clinician	ADOS-SI	51	-0.8	1.7	1.7	1.7	8.5	2.4	-0.8	1.7
99	311	Yamasue_2018	2018	placebo		53	DSM-IV-TR	adults	no	no	drug	yes	2	intranasal	fixed	106	4	100	Japan	6	parallel	double	no	no		low risk	low risk	low risk	low risk	low risk	low risk	low risk	low risk	26.3	0	0		4.2	clinician	ADOS-SI	52	-1	1.8	1.8	1.8	8.3	2.8	-1	1.8
88	95	Yatawara_2016	2016	oxytocin		17	DSM-IV-TR	children/adolescents	no	no	drug	yes	2	intranasal	fixed	39	1	100	Australia	5	crossover	double	no	yes		low risk	low risk	low risk	low risk	high risk	low risk	low risk	moderate risk	5.7	5.88235
88	300	Yatawara_2016	2016	placebo		22	DSM-IV-TR	children/adolescents	no	no	drug	yes	2	intranasal	fixed	39	1	100	Australia	5	crossover	double	no	yes		low risk	low risk	low risk	low risk	high risk	low risk	low risk	moderate risk	6.7	13.6364
89	96	Yui_2013	2013	omega-3		7	DSM-IV	children/adolescents	no	no	dietary-supplement	yes	2	oral	not indicated	13	1	100	Japan	16	parallel	double	no	not indicated		not indicated	low risk	low risk	low risk	not indicated	low risk	low risk	low risk	13.9	14.2857	0	12.8		other	ABC-L/SW	7	-15.8	9.26984	12.2811	7.18603	26.7	10.7	10.9	5.1
89	301	Yui_2013	2013	placebo		6	DSM-IV	children/adolescents	no	no	dietary-supplement	yes	2	oral	not indicated	13	1	100	Japan	16	parallel	double	no	not indicated		not indicated	low risk	low risk	low risk	not indicated	low risk	low risk	low risk	15.5	0	0	12.7		other	ABC-L/SW	6	-12.3	6.85055	9.07085	5.3067	30	7.9	17.7	4.3
5565	6141	Zimmerman_2021	2021	placebo		29		children/adolescents	no	no	dietary-supplement	yes	2	oral	fixed	57	1	100	USA	15	parallel	double	no	yes		low risk	low risk	low risk	low risk	high risk	high risk	low risk	high risk	7	10.3448				other	ABC-L/SWsqrt	12	-0.33	1.06	1.06	1.06	3.22	1.16	-0.33	1.06
5565	5942	Zimmerman_2021	2021	sulforaphane		28		children/adolescents	no	no	dietary-supplement	yes	2	oral	fixed	57	1	100	USA	15	parallel	double	no	yes	patent application	low risk	low risk	low risk	low risk	high risk	high risk	low risk	high risk	7.4	7.14286				other	ABC-L/SWsqrt	12	-0.19	0.57	0.57	0.57	3.71	1.25	-0.19	0.57
[truncated: 97 more columns]

## Sheet: variable description
Variable	Definition
ID_study	ID of the study
ID_arm	ID of the arm
study_name	Name of the study
drug_name	Name of the intervention of the arm
drug_dose	Dose identifier of the arm, when more than one doses of the same intervention were used
arm_total_N	Number of participants randomized to the intervention
diagnosis	Diagnostic criteria used, and if not, diagnostic evaluation tools
age_group	Age group of participants eligible to the study
associated_symptoms_required	If the presence of associated symptoms (e.g. irritability, ADHD symptoms, gastrointestinal symptoms, anxiety) or laboraty signs (e.g. vitamin plasma levels) were used for inclusion. Genetic syndromes or intellectual function is not reported here. The name of the associated condition is reported.
genetic_syndrome_required	If the presence of a genetic syndrome was required for inclusion. The name of the genetic syndrome is reported.
trial_type	Type of trial as pharmacological or dietary supplement
placebo_controlled	If placebo was used (yes) or not (no).
arms_number	The number of arms used in the trial.
medication_route	Route of administration of the intervention.
dose_scedule	Dose schedule of the intervention as flexible or fixed.
sample_size_random	Randomized sample size of the tial.
sites_number	Number of sites used in the trial.
sites_academic_percentage	Percentage of the academic sites.
country	Country of origin of the trial.
duration_weeks	Duration of the trial in weeks.
study_design	Design of the trial as 'crossover' or 'parallel'.
blinding_type	Blinding used in the trial as 'double', 'single' blind or 'open'.
randomization_assumed	If randomization was assumed by mentioning only 'double-blind' (yes) or randomization was directly reported in the trial (no).
completers_only	If analysis based only on observed cases were conducted (yes) or not (no).
sponsor_type	If there was potential financial interest linked to the effiacy of the arm due to sponsorship by the industry or patent application by an investigator of the study.
random_sequence_generation	Risk of bias domain of random sequence generation as 'low risk', 'unclear risk' or 'high risk'.
allocation_concealment	Risk of bias domain of allocation concealment as 'low risk', 'unclear risk' or 'high risk'.
blind_pers_pat	Risk of bias domain of blinding of participants and personell as 'low risk', 'unclear risk' or 'high risk'.
blind_outcome_assessment	Risk of bias domain of blinding of outcome assessment as 'low risk', 'unclear risk' or 'high risk'.
missing_outcome	Risk of bias domain of missing outcomes as 'low risk', 'unclear risk' or 'high risk'.
selective_reporting	Risk of bias domain of selective reporting as 'low risk', 'unclear risk' or 'high risk'.
other_bias	Risk of bias domain of other biases as 'low risk', 'unclear risk' or 'high risk'.
rob_overall	Overall judgmennt of risk of bias as 'low risk', 'moderate risk' or 'high risk'.
age_mean_years	Mean age of participants in years at baseline.
female_percentage	Percentage of female participants.
id_percentage	Percentage of participants with intellectual disability (IQ<70) at baseline.
abc_irritability_baseline	Score of ABC-Irritability of participants at baseline.
cgi_severity_M	Score of CGI-Severity of participants at baseline.
social_rater	If 'clinician' or 'other' raters were evaluated the symptom domain.
social_scale	Name of the scale used to evaluate symptom domain.
social_n	Number of participants with data for the symptom domain.
social_mean	Mean score of the scale used in the analysis. Lower scores means less symptoms or more improvement, and a minus transformation was applied when needed. If change scores were not reported, yet both baseline and endpoint mean and SDs were reported, change scores were estimated, otherwise endpoint scores were eligible.
social_sd	SD of the scale used in the primary analysis. If change scores were not reported, yet both baseline and endpoint mean and SDs were reported, change scores were estimated (assumng a pre-post correlation of 0.5), otherwise endpoint scores were eligible.
social_sd_25	SD of the scale used in a sensitivity analysis. If change scores were not reported, yet both baseline and endpoint mean and SDs were reported, change scores were estimated (assumng a pre-post correlation of 0.25), otherwise endpoint scores were eligible.
social_sd_75	SD of the scale used in a sensitivity analysis. If change scores were not reported, yet both baseline and endpoint mean and SDs were reported, change scores were estimated (assumng a pre-post correlation of 0.75), otherwise endpoint scores were eligible.
social_baseline_mean	Baseline mean score of the scale. Lower scores means less symptoms or more improvement, and a minus transformation was applied when needed.
social_baseline_sd	Baseline SD of the scale.
social_mean_original	Mean change or endpoint score of the scale at study endpoint. Lower scores means less symptoms or more improvement, and a minus transformation was applied when needed.
social_sd_original	SD of change or endpoint score of the scale at study endpoint.
social_sd_origin	Origin of the SD of change or endpoint scores as 'original', estimated from 'estimated' or 'imputed' from the mean of SDs in the sample.
social_change_endpoint	If 'change' or 'endpoint' scores were extracted at endpoint.
repetitive_rater	If 'clinician' or 'other' raters were evaluated the symptom domain.
repetitive_scale	Name of the scale used to evaluate symptom domain.
repetitive_n	Number of participants with data for the symptom domain.
repetitive_mean	Mean score of the scale used in the analysis. Lower scores means less symptoms or more improvement, and a minus transformation was applied when needed. If change scores were not reported, yet both baseline and endpoint mean and SDs were reported, change scores were estimated, otherwise endpoint scores were eligible.
repetitive_sd	SD of the scale used in the primary analysis. If change scores were not reported, yet both baseline and endpoint mean and SDs were reported, change scores were estimated (assumng a pre-post correlation of 0.5), otherwise endpoint scores were eligible.
repetitive_sd_25	SD of the scale used in a sensitivity analysis. If change scores were not reported, yet both baseline and endpoint mean and SDs were reported, change scores were estimated (assumng a pre-post correlation of 0.25), otherwise endpoint scores were eligible.
repetitive_sd_75	SD of the scale used in a sensitivity analysis. If change scores were not reported, yet both baseline and endpoint mean and SDs were reported, change scores were estimated (assumng a pre-post correlation of 0.75), otherwise endpoint scores were eligible.
repetitive_baseline_mean	Baseline mean score of the scale. Lower scores means less symptoms or more improvement, and a minus transformation was applied when needed.
repetitive_baseline_sd	Baseline SD of the scale.
repetitive_mean_original	Mean change or endpoint score of the scale at study endpoint. Lower scores means less symptoms or more improvement, and a minus transformation was applied when needed.
repetitive_sd_original	SD of change or endpoint score of the scale at study endpoint.
repetitive_sd_origin	Origin of the SD of change or endpoint scores as 'original', estimated from 'estimated' or 'imputed' from the mean of SDs in the sample.
repetitive_change_endpoint	If 'change' or 'endpoint' scores were extracted at endpoint.
total_core_rater	If 'clinician' or 'other' raters were evaluated the symptom domain.
total_core_scale	Name of the scale used to evaluate symptom domain.
total_core_n	Number of participants with data for the symptom domain.
total_core_mean	Mean score of the scale used in the analysis. Lower scores means less symptoms or more improvement, and a minus transformation was applied when needed. If change scores were not reported, yet both baseline and endpoint mean and SDs were reported, change scores were estimated, otherwise endpoint scores were eligible.
total_core_sd	SD of the scale used in the primary analysis. If change scores were not reported, yet both baseline and endpoint mean and SDs were reported, change scores were estimated (assumng a pre-post correlation of 0.5), otherwise endpoint scores were eligible.
total_core_sd_25	SD of the scale used in a sensitivity analysis. If change scores were not reported, yet both baseline and endpoint mean and SDs were reported, change scores were estimated (assumng a pre-post correlation of 0.25), otherwise endpoint scores were eligible.
total_core_sd_75	SD of the scale used in a sensitivity analysis. If change scores were not reported, yet both baseline and endpoint mean and SDs were reported, change scores were estimated (assumng a pre-post correlation of 0.75), otherwise endpoint scores were eligible.
total_core_baseline_mean	Baseline mean score of the scale. Lower scores means less symptoms or more improvement, and a minus transformation was applied when needed.
total_core_baseline_sd	Baseline SD of the scale.
total_core_mean_original	Mean change or endpoint score of the scale at study endpoint. Lower scores means less symptoms or more improvement, and a minus transformation was applied when needed.
total_core_sd_original	SD of change or endpoint score of the scale at study endpoint.
total_core_sd_origin	Origin of the SD of change or endpoint scores as 'original', estimated from 'estimated' or 'imputed' from the mean of SDs in the sample.
total_core_change_endpoint	If 'change' or 'endpoint' scores were extracted at endpoint.
irritability_scale	Name of the scale used to evaluate symptom domain.
irritability_n	Number of participants with data for the symptom domain.
irritability_mean	Mean score of the scale used in the analysis. Lower scores means less symptoms or more improvement, and a minus transformation was applied when needed. If change scores were not reported, yet both baseline and endpoint mean and SDs were reported, change scores were estimated, otherwise endpoint scores were eligible.
irritability_sd	SD of the scale used in the primary analysis. If change scores were not reported, yet both baseline and endpoint mean and SDs were reported, change scores were estimated (assumng a pre-post correlation of 0.5), otherwise endpoint scores were eligible.
irritability_baseline_mean	Baseline mean score of the scale. Lower scores means less symptoms or more improvement, and a minus transformation was applied when needed.
irritability_baseline_sd	Baseline SD of the scale.
irritability_mean_original	Mean change or endpoint score of the scale at study endpoint. Lower scores means less symptoms or more improvement, and a minus transformation was applied when needed.
irritability_sd_original	SD of change or endpoint score of the scale at study endpoint.
irritability_sd_origin	Origin of the SD of change or endpoint scores as 'original', estimated from 'estimated' or 'imputed' from the mean of SDs in the sample.
irritability_change_endpoint	If 'change' or 'endpoint' scores were extracted at endpoint.
adhd_scale	Name of the scale used to evaluate symptom domain.
adhd_n	Number of participants with data for the symptom domain.
adhd_mean	Mean score of the scale used in the analysis. Lower scores means less symptoms or more improvement, and a minus transformation was applied when needed. If change scores were not reported, yet both baseline and endpoint mean and SDs were reported, change scores were estimated, otherwise endpoint scores were eligible.
adhd_sd	SD of the scale used in the primary analysis. If change scores were not reported, yet both baseline and endpoint mean and SDs were reported, change scores were estimated (assumng a pre-post correlation of 0.5), otherwise endpoint scores were eligible.
adhd_baseline_mean	Baseline mean score of the scale. Lower scores means less symptoms or more improvement, and a minus transformation was applied when needed.
adhd_baseline_sd	Baseline SD of the scale.
adhd_mean_original	Mean change or endpoint score of the scale at study endpoint. Lower scores means less symptoms or more improvement, and a minus transformation was applied when needed.
adhd_sd_original	SD of change or endpoint score of the scale at study endpoint.
adhd_sd_origin	Origin of the SD of change or endpoint scores as 'original', estimated from 'estimated' or 'imputed' from the mean of SDs in the sample.
adhd_change_endpoint	If 'change' or 'endpoint' scores were extracted at endpoint.
internalizing_scale	Name of the scale used to evaluate symptom domain.
internalizing_n	Number of participants with data for the symptom domain.
internalizing_mean	Mean score of the scale used in the analysis. Lower scores means less symptoms or more improvement, and a minus transformation was applied when needed. If change scores were not reported, yet both baseline and endpoint mean and SDs were reported, change scores were estimated, otherwise endpoint scores were eligible.
internalizing_sd	SD of the scale used in the primary analysis. If change scores were not reported, yet both baseline and endpoint mean and SDs were reported, change scores were estimated (assumng a pre-post correlation of 0.5), otherwise endpoint scores were eligible.
internalizing_baseline_mean	Baseline mean score of the scale. Lower scores means less symptoms or more improvement, and a minus transformation was applied when needed.
internalizing_baseline_sd	Baseline SD of the scale.
internalizing_mean_original	Mean change or endpoint score of the scale at study endpoint. Lower scores means less symptoms or more improvement, and a minus transformation was applied when needed.
internalizing_sd_original	SD of change or endpoint score of the scale at study endpoint.
internalizing_sd_origin	Origin of the SD of change or endpoint scores as 'original', estimated from 'estimated' or 'imputed' from the mean of SDs in the sample.
internalizing_change_endpoint	If 'change' or 'endpoint' scores were extracted at endpoint.
functioning_scale	Name of the scale used to evaluate symptom domain.
functioning_n	Number of participants with data for the symptom domain.
functioning_mean	Mean score of the scale used in the analysis. Lower scores means more functioning or more improvement, and a minus transformation was applied when needed. If change scores were not reported, yet both baseline and endpoint mean and SDs were reported, change scores were estimated, otherwise endpoint scores were eligible.
functioning_sd	SD of the scale used in the primary analysis. If change scores were not reported, yet both baseline and endpoint mean and SDs were reported, change scores were estimated (assumng a pre-post correlation of 0.5), otherwise endpoint scores were eligible.
functioning_baseline_mean	Baseline mean score of the scale. Lower scores means more functioning or more improvement, and a minus transformation was applied when needed.
functioning_baseline_sd	Baseline SD of the scale.
functioning_mean_original	Mean change or endpoint score of the scale at study endpoint. Lower scores means more functioning or more improvement, and a minus transformation was applied when needed.
functioning_sd_original	SD of change or endpoint score of the scale at study endpoint.
functioning_sd_origin	Origin of the SD of change or endpoint scores as 'original', estimated from 'estimated' or 'imputed' from the mean of SDs in the sample.
functioning_change_endpoint	If 'change' or 'endpoint' scores were extracted at endpoint.
qol_scale	Name of the scale used to evaluate symptom domain.
qol_n	Number of participants with data for the symptom domain.
qol_mean	Mean score of the scale used in the analysis. Lower scores means more quality of life or more improvement, and a minus transformation was applied when needed. If change scores were not reported, yet both baseline and endpoint mean and SDs were reported, change scores were estimated, otherwise endpoint scores were eligible.
qol_sd	SD of the scale used in the primary analysis. If change scores were not reported, yet both baseline and endpoint mean and SDs were reported, change scores were estimated (assumng a pre-post correlation of 0.5), otherwise endpoint scores were eligible.
qol_baseline_mean	Baseline mean score of the scale. Lower scores means more quality of life or more improvement, and a minus transformation was applied when needed.
qol_baseline_sd	Baseline SD of the scale.
qol_mean_original	Mean change or endpoint score of the scale at study endpoint. Lower scores means more quality of life or more improvement, and a minus transformation was applied when needed.
qol_sd_original	SD of change or endpoint score of the scale at study endpoint.
qol_sd_origin	Origin of the SD of change or endpoint scores as 'original', estimated from 'estimated' or 'imputed' from the mean of SDs in the sample.
qol_change_endpoint	If 'change' or 'endpoint' scores were extracted at endpoint.
parental_stress_scale	Name of the scale used to evaluate symptom domain.
parental_stress_n	Number of participants with data for the symptom domain.
parental_stress_mean	Mean score of the scale used in the analysis. Lower scores means less parental stress or more improvement, and a minus transformation was applied when needed. If change scores were not reported, yet both baseline and endpoint mean and SDs were reported, change scores were estimated, otherwise endpoint scores were eligible.
parental_stress_sd	SD of the scale used in the primary analysis. If change scores were not reported, yet both baseline and endpoint mean and SDs were reported, change scores were estimated (assumng a pre-post correlation of 0.5), otherwise endpoint scores were eligible.
parental_stress_baseline_mean	Baseline mean score of the scale. Lower scores means less parental stress or more improvement, and a minus transformation was applied when needed.
parental_stress_baseline_sd	Baseline SD of the scale.
parental_stress_mean_original	Mean change or endpoint score of the scale at study endpoint. Lower scores means less parental stress or more improvement, and a minus transformation was applied when needed.
parental_stress_sd_original	SD of change or endpoint score of the scale at study endpoint.
parental_stress_sd_origin	Origin of the SD of change or endpoint scores as 'original', estimated from 'estimated' or 'imputed' from the mean of SDs in the sample.
parental_stress_change_endpoint	If 'change' or 'endpoint' scores were extracted at endpoint.
responder_N	Number of participans with a positive response to treatment.
responder_definition	Definition of a positive reponse to treatment.
dropout_any_cause_N	Number of participant who prematurely discontinued the trial due to any reason.
dropout_side_effects_N	Number of participants who prematurely discontinued the trial due to adverse events.
any_adverse_event_N	Number of participants with at least one adverse event.
sedation_N	Number of participants with sedation.
eps_N	Number of participants with at least one extrapyramidal side effects.
weight_gain_bin	Number of participants with weight gain.
weight_increased_def	Definition of weight gain as 'original' (any study definition, preference to +>=7% change from baseline) or 'imputed' from continuous data (using the threshold of +>=7% change from baseline)
